# Supplementary material for: Exploring the key points and key shots in table tennis matches based on survival analysis
Source: PLoS One. 2026 Apr 22;21(4):e0338203. doi: 10.1371/journal.pone.0338203 (PMC13102243; doi:10.1371/journal.pone.0338203)
Supplement: S1 Data — (XLSX) [file pone.0338203.s001.xlsx]

## Sheet: Women's Match Results
Number	Match Result	Win	Lose		Number	Match Result	Win	Lose
1	4:1	9	11		33	4:0	11	9
		11	7				11	9
		11	7				11	6
		11	8				11	5
		12	10
2	4:2	8	11		34	4:1	11	7
		7	11				11	13
		11	6				14	12
		11	7				11	8
		11	5				11	5
		11	4
3	4:2	9	11		35	4:2	11	3
		12	10				8	11
		14	12				11	7
		11	9				11	6
		8	11				8	11
		11	8				12	10
4	4:0	13	11		36	4:0	11	6
		11	5				14	12
		11	8				11	0
		11	8				11	5
5	4:1	11	5		37	4:1	3	11
		11	9				11	7
		11	3				11	9
		7	11				11	7
		11	7				11	7
6	4:2	9	11		38	4:1	11	5
		11	7				11	6
		11	7				11	8
		8	11				8	11
		12	10				11	7
		11	4
7	4:2	11	6		39	4:0	11	6
		15	13				11	4
		5	11				11	4
		10	12				11	7
		11	4
		11	7
8	4:2	3	11		40	4:2	12	10
		11	9				11	8
		12	10				11	6
		8	11				10	12
		11	8				4	11
		11	7				11	4
9	4:0	11	4		41	4:2	11	6
		11	4				13	11
		11	7				7	11
		11	3				11	6
							8	11
							11	4
10	4:3	10	12		42	4:2	11	8
		8	11				8	11
		11	8				9	11
		9	11				11	5
		11	3				11	7
		11	6				11	9
		13	11
11	4:0	11	7		43	4:0	12	10
		11	7				11	8
		11	9				11	7
		11	3				11	4
12	4:0	11	3		44	4:0	11	3
		11	7				14	12
		12	10				11	7
		12	10				11	7
13	4:2	16	14		45	4:2	9	11
		6	11				10	12
		11	4				11	5
		11	3				11	5
		8	11				11	8
		11	6				11	6
14	4:1	11	8		46	4:1	11	7
		4	11				11	7
		11	9				9	11
		11	6				11	6
		11	4				11	6
15	4:2	8	11		47	4:3	6	11
		8	11				11	8
		11	9				11	13
		11	9				11	4
		11	8				11	7
		11	3				7	11
							11	5
16	4:3	8	11		48	4:0	11	3
		11	6				11	4
		7	11				11	9
		10	12				11	6
		11	8
		11	9
		11	5
17	4:0	11	6		49	4:0	11	3
		11	2				11	9
		11	4				11	6
		11	8				11	4
18	4:1	9	11		50	4:0	11	7
		11	7				11	9
		11	8				14	12
		11	8				11	5
		11	8
19	4:2	11	6		51	4:2	11	7
		11	7				11	8
		9	11				11	8
		11	8				8	11
		10	12				9	11
		11	7				11	5
20	4:1	11	3		52	4:2	9	11
		11	6				11	7
		9	11				11	2
		11	7				10	12
		11	7				11	7
							11	8
21	4:1	11	3		53	4:1	11	8
		9	11				4	11
		11	5				11	2
		11	5				11	7
		11	4				11	9
22	4:0	11	4		54	4:1	11	9
		11	8				8	11
		11	5				11	4
		12	10				11	6
							11	5
23	4:2	11	1		55	4:0	11	9
		11	13				12	10
		9	11				11	9
		11	5				11	8
		11	5
		11	5
24	4:1	3	11		56	4:2	4	11
		11	7				11	8
		11	3				8	11
		13	11				11	4
		11	7				11	6
							11	4
25	4:2	11	8		57	4:3	5	11
		17	15				11	6
		9	11				8	11
		6	11				11	5
		11	7				9	11
		11	3				11	6
							11	5
26	4:1	11	5		58	4:2	11	3
		16	18				10	12
		11	7				12	10
		13	11				11	6
		12	10				5	11
							11	5
27	4:1	11	6		59	4:2	5	11
		11	7				11	5
		11	6				9	11
		6	11				11	8
		11	5				11	7
							11	9
28	4:0	11	3		60	4:0	11	9
		11	7				11	4
		11	9				11	9
		11	5				11	9
29	4:1	10	12		61	4:1	11	8
		11	8				11	8
		11	5				11	7
		13	11				6	11
		13	11				11	2
30	4:0	11	4		62	4:2	14	12
		11	2				9	11
		11	7				11	7
		11	6				11	3
							13	15
							11	8
31	4:0	11	5		63	4:0	11	9
		11	3				11	5
		14	12				11	3
		12	10				11	7
32	4:2	10	12		64	4:1	11	3
		11	7				8	11
		7	11				11	9
		11	8				11	9
		11	5				11	7
		11	8

## Sheet: Women's Ranking Results
Number	Women's Athlete Rankings (1)	Women's Athlete Rankings (2)	SD	Grouping		Note
1	17	18	1	1		1	Balanced Group
2	4	19	15	2		2	Unbalanced Group
3	5	42	37	3		3	Blowout Group
4	44	51	7	2
5	6	10	4	1
6	3	12	9	2
7	46	13	33	3
8	1	35	34	3
9	4	12	8	2
10	11	6	5	1
11	3	57	54	3
12	11	6	5	1
13	6	20	14	2
14	4	7	3	1
15	6	7	1	1
16	1	7	6	2
17	1	12	11	2
18	13	24	11	2
19	43	7	36	3
20	4	20	16	3
21	6	7	1	1
22	5	10	5	1
23	3	12	9	2
24	4	52	48	3
25	43	25	18	3
26	4	7	3	1
27	18	11	7	2
28	12	9	3	1
29	1	4	3	1
30	2	15	13	2
31	2	9	7	2
32	5	43	38	3
33	6	20	14	2
34	7	3	4	1
35	18	10	8	2
36	7	4	3	1
37	1	4	3	1
38	3	32	29	3
39	3	9	6	2
40	3	2	1	1
41	1	22	21	3
42	9	20	11	2
43	3	16	13	2
44	12	14	2	1
45	1	20	19	3
46	5	8	3	1
47	12	2	10	2
48	5	2	3	1
49	3	2	1	1
50	18	4	14	2
51	31	9	22	3
52	2	9	7	2
53	1	9	8	2
54	5	22	17	3
55	12	7	5	1
56	6	15	9	2
57	5	18	13	2
58	6	5	1	1
59	7	9	2	1
60	11	20	9	2
61	26	4	22	3
62	8	20	12	2
63	1	19	18	3
64	1	5	4	1

## Sheet: Summary of Women's Match Result
4:0					4:1						4:2							4:3
Game 1	Game 2	Game 3	Game 4		Game 1	Game 2	Game 3	Game 4	Game 5		Game 1	Game 2	Game 3	Game 4	Game 5	Game 6		Game 1	Game 2	Game 3	Game 4	Game 5	Game 6	Game 7
11	5	8	8		9	7	7	8	10		8	7	6	7	5	4		10	8	8	9	3	6	11
4	4	7	3		5	9	3	7	7		9	10	12	9	8	8		8	6	7	10	8	9	5
7	7	9	3		8	4	9	6	4		9	7	7	8	10	4		6	8	11	4	7	7	5
3	7	10	10		9	7	8	8	8		6	13	5	10	4	7		5	6	8	5	9	6	5
6	2	4	8		3	6	9	7	7		3	9	10	8	8	7
4	8	5	10		3	9	5	5	4		14	6	4	3	8	6
3	7	9	5		3	7	3	11	7		8	8	9	9	8	3
4	2	7	6		5	16	7	11	10		6	7	9	8	10	7
5	3	12	10		6	7	6	6	5		1	11	9	5	5	5
9	9	6	5		10	8	5	11	11		8	15	9	6	7	3
6	12	0	5		7	11	12	8	5		10	7	7	8	5	8
6	4	4	7		3	7	9	7	7		3	8	7	6	8	10
10	8	7	4		5	6	8	8	7		10	8	6	10	4	4
3	12	7	7		7	7	9	6	6		6	11	7	6	8	4
3	4	9	6		8	4	2	7	9		8	8	9	5	7	9
3	9	6	4		9	8	4	6	5		9	10	5	5	8	6
7	9	12	5		8	8	7	6	2		7	8	8	8	9	5
9	10	9	8		3	8	9	9	7		9	7	2	10	7	8
9	4	9	9								4	8	8	4	6	4
9	5	3	7								3	10	10	6	5	5
											5	5	9	8	7	9
											12	9	7	3	13	8

## Sheet: Women's shots 
1	2	3	4	5	6	7	8	9	10	11	12	13	14	15	16	17	18	19	20	21	22	23	24	25	26	27	28	29	30	31	32	33	34	35	36	37	38	39	40	41	42	43	44	45	46	47	48	49	50
4:1	4:2	4:2	4:0	4:1	4:2	4:2	4:2	4:0	4:3	4:0	4:0	4:2	4:1	4:2	4:3	4:0	4:1	4:2	4:1	4:1	4:0	4:2	4:1	4:2	4:1	4:1	4:0	4:1	4:0	4:0	4:2	4:0	4:1	4:2	4:0	4:1	4:1	4:0	4:2	4:2	4:2	4:0	4:0	4:2	4:1	4:3	4:0	4:0	4:0
2	6	3	4	3	8	3	5	4	2	3	2	4	7	7	10	1	4	4	2	1	8	3	2	1	2	3	3	8	2	9	5	7	3	8	2	3	3	5	3	4	3	7	7	6	5	3	5	5	5
3	5	5	8	2	6	3	3	6	4	4	5	2	2	3	3	4	4	10	4	9	3	3	8	4	5	3	3	6	4	4	4	8	3	5	4	2	3	14	9	3	3	2	2	6	4	3	6	4	2
1	9	4	8	4	7	3	4	3	6	4	1	9	1	4	3	5	8	5	5	4	5	6	7	4	5	8	7	3	2	4	2	9	1	3	5	2	5	4	5	8	2	3	4	4	11	6	8	3	7
6	2	7	4	5	4	5	2	2	3	2	5	2	3	7	8	2	3	2	3	4	3	4	3	7	3	6	2	8	3	10	3	2	5	3	5	2	4	8	4	5	6	4	4	3	4	4	6	4	11
4	5	3	3	7	3	5	3	6	7	10	6	8	3	3	4	3	9	4	6	8	14	9	4	4	4	2	5	2	8	5	4	4	4	5	10	9	3	2	2	5	2	1	3	2	5	3	3	5	6
8	4	3	4	4	13	4	5	5	3	4	5	9	1	2	5	2	4	2	4	9	3	11	8	4	4	3	7	4	4	5	2	5	6	9	10	3	6	3	4	3	7	4	4	4	5	2	1	5	3
9	6	4	4	3	4	6	2	9	4	6	3	2	8	2	1	5	9	3	14	4	1	4	3	7	2	2	6	3	3	5	4	3	4	6	5	2	3	4	2	2	9	3	5	3	13	3	3	2	8
8	4	5	4	5	5	7	5	7	4	6	3	6	7	2	1	8	5	5	4	6	6	4	3	4	14	4	4	1	5	2	4	5	5	4	4	8	10	5	3	6	3	7	2	3	4	4	3	4	8
3	7	12	6	10	4	4	6	6	4	4	8	12	4	4	9	6	5	5	4	3	4	3	3	2	2	5	13	8	8	6	6	5	4	3	4	5	5	12	7	4	10	5	3	6	11	5	3	3	3
2	2	2	2	8	3	3	1	7	2	4	4	5	5	8	2	12	5	3	5	4	7	4	8	2	5	6	1	2	3	3	3	13	5	3	3	4	5	2	4	9	5	2	5	4	5	2	5	3	5
6	9	5	4	5	7	8	4	8	5	6	12	3	1	2	5	5	8	3	5	4	3	6	8	4	7	4	3	4	8	4	8	6	4	2	2	4	4	4	4	3	3	2	4	4	5	3	4	2	1
2	4	9	11	3	7	2	4	3	3	2	5	2	5	3	6	3	11	4	5	3	3	4	5	3	3	2	8	4	3	8	3	10	4	4	11	5	5	6	6	2	5	7	4	4	4	2	2	7	2
3	8	4	6	6	10	2	4	8	3	5	6	1	7	2	5	2	10	4	2	5	2	8	3	9	6	2	2	3	4	2	7	2	3	5	3	3	3	3	11	4	6	5	7	3	5	2	3	3	1
3	5	6	2	11	7	3	3	8	5	2	6	10	3	6	2	5	5	3	4	1	4	7	4	7	4	4	5	3	3	4	4	5	1	3	5	3	2	2	8	4	4	2	7	4	4	6	5	5	1
4	7	4	4	4	8	4	2	7	6	3	3	5	3	10	4	3	11	4	3	10	3	5	4	4	4	7	5	8	9	6	5	13	2	6	10	1	4	2	4	6	8	6	8	6	6	8	7	3	4
4	10	2	4	5	4	2	2	3	5	8	9	5	4	4	6	4	4	7	3	3	3	5	2	6	5	7	16	4	9	4	12	2	3	4	11	7	8	4	4	2	2	4	5	4	5	4	2	3	7
4	4	6	6	4	3	3	2	5	9	7	7	4	3	12	6	8	7	4	2	4	6	10	3	6	2	7	2	3	3	4	10	8	7	3	2	6	6	9	6	3	4	4	4	5	6	3	5	2	4
12	5	1	6	3	3	4	3	2	4	3	3	3	3	5	4	3	5	4	2	7	7	3	3	4	5	5	4	9	4	6	11	2	3	2	3	2	4	8	4	2	8	2	4	9	3	3	3	2	7
7	4	3	4	10	3	9	5	2	2	2	6	12	6	2	5	5	11	6	9	2	3	5	7	9	3	5	4	5	5	5	6	4	2	3	6	8	3	5	3	7	3	2	3	10	3	5	2	3	2
4	4	7	12	4	6	4	2	3	5	9	2	4	3	16	4	11	5	3	3	2	9	5	4	4	4	2	4	4	4	9	5	2	7	6	1	4	8	5	9	4	4	2	6	3	2	3	4	6	5
5	2	3	2	4	7	2	5	8	3	11	9	5	4	5	4	6	2	2	4	2	7	2	4	2	2	10	4	7	3	14	6	2	10	4	12	2	2	7	3	5	7	8	1	4	2	2	4	4	3
4	9	6	16	6	4	5	4	3	8	5	4	3	2	3	10	5	22	8	2	8	6	3	4	8	4	5	7	2	6	2	7	8	3	6	6	4	5	8	2	4	4	3	4	3	5	5	3	4	6
6	2	5	6	3	7	18	5	4	4	2	13	4	6	2	2	3	6	7	5	3	14	2	7	4	3	8	10	3	14	4	13	8	4	5	6	2	4	5	4	3	7	4	5	4	2	3	8	2	4
3	5	2	5	4	3	4	3	3	6	2	4	12	3	4	6	2	2	2	8	2	1	4	3	3	6	3	4	4	5	5	6	14	7	12	8	10	3	9	3	4	3	2	4	5	7	3	3	2	2
6	3	2	6	4	3	2	8	2	8	7	6	2	3	2	5	4	3	3	1	3	4	2	4	3	5	5	4	3	3	4	9	6	2	2	4	3	7	7	5	2	4	12	2	13	6	5	5	6	6
7	4	8	11	9	2	4	13	8	3	10	4	4	5	4	5	10	5	3	5	4	5	5	2	8	6	5	7	4	8	3	3	10	3	4	10	4	2	5	6	6	4	6	5	2	3	3	4	8	2
6	5	4	3	2	4	3	4	5	5	2	9	4	4	2	7	3	7	9	5	2	6	6	4	5	2	4	2	2	2	2	4	10	5	7	14	5	3	10	4	3	7	2	4	4	4	3	4	4	6
3	9	6	4	3	9	5	8	3	4	5	5	2	2	2	3	4	2	4	2	7	11	8	10	7	4	3	4	4	5	3	3	7	9	6	8	6	3	9	2	5	3	8	4	9	3	7	2	4	3
4	2	11	6	5	5	11	2	5	3	2	4	8	3	4	3	4	4	2	3	4	9	10	5	2	2	14	7	8	5	8	3	3	3	8	1	10	3	6	4	2	6	2	3	2	6	8	5	5	6
4	5	11	3	4	10	4	4	2	5	3	5	5	2	4	3	3	5	2	3	4	2	5	5	8	4	2	4	3	6	6	3	8	3	5	3	3	10	4	3	6	7	8	3	6	4	6	2	5	7
4	6	4	4	2	10	12	2	6	5	4	3	7	3	3	1	4	3	6	7	4	3	2	10	3	2	2	3	6	5	2	8	3	4	2	6	3	3	2	5	4	7	4	3	2	4	4	9	6	4
4	4	7	11	5	6	7	5	8	3	5	3	5	3	2	6	4	5	2	5	4	6	7	6	3	2	9	4	7	3	4	2	5	5	5	4	3	8	3	3	3	9	6	3	4	4	6	5	10	6
5	4	3	3	6	15	4	2	4	6	2	3	5	3	4	19	5	6	8	7	6	4	6	9	4	3	3	5	6	4	12	2	5	4	8	2	6	6	3	5	5	8	6	7	2	7	3	5	5	4
7	3	2	2	5	3	3	4	8	4	4	9	5	2	2	3	3	10	1	16	4	12	4	3	7	4	4	2	6	5	6	4	13	3	4	2	2	9	4	4	5	6	4	6	12	5	3	3	3	4
4	4	5	4	4	4	5	8	4	2	18	2	4	6	3	5	10	3	7	3	5	8	7	2	3	5	14	6	5	5	10	7	3	7	4	5	21	9	4	2	5	4	2	4	6	2	2	3	6	4
4	4	5	2	2	5	5	3	2	4	6	5	3	5	3	2	7	9	4	8	3	13	4	2	4	4	7	9	5	5	4	1	2	4	8	3	2	4	4	12	5	6	7	4	4	6	10	3	3	5
10	4	10	5	4	3	3	4	4	7	7	5	4	12	3	4	6	5	4	4	6	8	4	3	12	2	7	9	10	7	10	7	7	4	4	6	6	3	3	2	12	4	6	8	2	8	4	10	5	7
3	4	3	5	2	3	2	4	2	6	5	8	6	3	3	4	3	14	6	9	8	6	4	3	4	4	4	11	3	4	4	4	4	3	5	6	5	8	2	1	6	5	2	4	6	7	3	3	2	1
3	2	3	4	5	17	4	9	4	4	3	2	6	3	4	6	14	4	2	6	4	4	2	3	4	13	4	5	19	4	16	5	6	6	14	4	2	8	6	7	2	13	4	4	6	5	9	3	3	9
5	6	10	2	2	4	3	3	4	3	4	4	6	3	5	2	5	4	5	4	3	5	3	2	5	5	8	6	2	6	4	8	5	10	10	6	7	2	7	2	2	9	3	5	8	6	6	5	2	4
7	13	4	2	10	5	15	7	9	5	8	5	9	5	6	3	5	2	5	2	3	5	2	2	5	7	9	3	6	5	4	4	5	5	4	4	8	8	15	7	15	5	4	2	5	5	3	3	2	10
3	6	5	7	4	3	4	3	7	2	5	3	3	5	3	4	4	6	4	5	5	13	8	6	3	3	9	4	3	6	4	2	2	8	4	7	9	10	2	3	20	5	8	3	6	2	7	3	2	8
2	7	6	7	9	4	4	2	3	6	4	5	3	8	4	4	10	11	6	10	3	6	4	2	3	3	2	10	2	6	7	9	12	8	9	8	3	4	2	1	2	8	3	8	2	9	6	7	6	2
2	6	5	4	8	5	8	12	10	5	2	5	2	7	4	4	4	3	4	7	4	2	4	8	3	9	3	7	2	3	6	5	6	3	2	4	5	6	4	3	2	3	8	2	5	4	3	2	5	6
5	5	9	3	4	5	5	4	8	7	2	5	3	4	3	4	3	1	4	6	5	4	15	7	3	2	7	6	7	6	3	4	5	3	3	2	5	6	3	2	6	6	3	2	8	7	3	5	3	1
2	4	1	9	8	5	5	3	5	2	5	6	3	7	2	4	7	4	6	8	8	5	6	3	4	4	4	5	2	4	13	2	3	6	6	5	5	2	11	9	2	8	3	3	4	2	4	3	10	8
6	5	2	4	4	3	4	2	9	6	6	2	8	2	2	4	5	10	2	4	1	8	3	3	4	4	3	3	4	3	5	5	2	3	3	7	2	11	14	6	4	3	6	2	7	4	8	2	5	5
7	11	2	3	7	3	9	8	2	4	3	3	2	5	6	3	6	7	4	13	7	4	7	3	2	4	4	11	7	5	8	9	6	6	6	4	10	3	7	4	5	6	1	2	4	9	3	9	6	4
7	4	3	4	6	4	3	2	8	2	2	6	4	1	6	6	3	4	10	2	6	5	7	7	4	6	5	7	3	12	4	13	3	2	6	4	2	4	3	6	3	2	5	3	3	5	5	6	2	7
4	4	6	8	2	2	6	3	11	6	2	12	7	6	2	2	7	2	4	2	2	3	7	5	3	13	5	4	2	4	8	3	6	5	2	9	4	2	4	6	6	10	3	3	6	2	4	2	4	2
6	10	3	2	3	4	4	4	4	2	2	3	5	11	2	3	2	4	2	10	2	5	4	2	4	3	3	2	2	5	4	5	3	4	3	5	2	5	8	3	4	2	2	5	1	6	7	3	3	2
3	3	5	7	3	3	5	5	2	4	4	9	7	2	7	4	2	7	6	3	2	2	4	3	3	2	11	8	4	3	4	1	7	5	3	2	7	6	2	8	4	4	3	5	3	3	6	8	2	4
5	12	4	8	16	5	5	2	5	3	4	4	5	2	2	4	6	6	2	6	3	6	3	5	14	2	9	5	3	3	2	3	5	5	5	4	3	8	3	4	3	3	4	4	3	5	7	10	6	3
3	12	6	12	3	19	12	2	4	3	4	1	2	6	2	2	9	7	7	2	6	3	2	5	5	8	7	7	3	6	6	5	4	2	9	3	5	1	5	1	7	6	4	6	2	4	2	4	4	9
3	8	5	6	3	4	3	6	4	7	3	4	3	5	2	5	5	4	4	6	3	9	15	2	9	2	5	3	8	13	13	14	3	5	11	5	6	9	5	6	5	4	2	4	4	7	3	6	5	7
4	4	4	8	2	6	4	5	2	7	2	3	6	2	5	5	11	4	3	4	4	6	5	4	4	2	2	3	4	8	4	2	6	6	9	8	12	6	4	3	4	5	6	4	9	5	3	3	2	5
4	4	13	6	3	10	10	2	2	4	8	5	7	7	3	3	4	10	4	12	3	5	15	6	2	9	3	7	5	5	7	5	5	3	4	4	1	12	6	3	3	3	5	2	4	5	7	9	11	2
6	1	6	6	8	2	4	3	3	7	14	5	5	2	3	5	4	5	4	2	5	3	6	2	4	5	6	4	5	4	2	8	3	6	7	7	4	7	5	3	3	2	5	7	4	4	3	8	3	4
6	5	16	1	14	2	3	3	2	3	5	2	3	4	9	4	4	16	5	6	7	5	5	6	5	7	4	3	4	4	6	6	4	4	4	9	4	9	18	3	4	8	2	3	4	7	7	2	3	2
6	5	7	3	11	3	7	5	4	5	3	2	4	6	3	14	4	5	4	4	13	4	13	1	5	3	4	5	4	6	9	2	3	8	4	12	9	2	2	2	7	6	5	2	10	7	6	4	9	4
13	4	2	4	13	6	3	3	3	4	6	7	4	2	4	4	7	15	7	3	3	2	18	17	4	4	3	6	1	6	2	2	13	2	6	2	5	3	4	3	10	10	8	5	4	4	5	3	2	3
2	6	3	2	3	8	6	2	3	5	6	6	5	3	5	2	6	2	4	4	11	6	8	4	4	3	3	8	6	3	14	4	9	10	5	4	1	8	4	3	8	2	2	3	4	3	2	4	7	7
4	3	6	5	5	5	8	4		2	7	3	1	4	2	7	14	5	3	6	7	9	2	6	4	2	3	3	4	15	2	6	4	4	3	5	3	9	3	3	5	3	4	2	5	3	2	3	4	5
8	3	4	3	12	6	7	3		3	6	7	5	5	4	7	8	3	5	4	4	4	6	3	1	4	7	7	3		3	3	3	4	4	3	3	6	8	1	4	5	3	6	4	2	4	6	4	4
9	3	3	7	3	2	4	5		4	4	4	4	4	5	4		9	3	4	5	5	8	8	4	4	4	4	5		2	3	6	8	3	1	2	3	4	3	4	8	6	7	3	13	7	5	8	2
4	2	5	4	7	5	12	3		6	5	7	3	13	4	7		12	5	4	7	15	3	6	8	3	5	7	4		3	9	5	6	2	4	5	8		4	7	3	2	4	5	6	1	4	1	2
2	4	9	3	6	6	2	8		2	10	5	6	10	3	5		13	3	2	3	7	7	15	2	6	4	12	3		10	4	2	5	5	1	4	4		4	4	9	5	5	4	2	6			2
8	4	4	5	2	4	4	5		4	9	3	3	4	4	2		7	3	4	9	11	5	3	5	12	3	3	6		5	5	18	4	4	4	3	9		3	4	3	5	2	3	3	8			3
6	6	7	3	7	13	2	2		2	14	7	2	4	5	3		6	9	3	2	7	4	4	3	2	5		4		5	6	1	4	5	4	6	15		4	8	8	3	9	11	2	3			2
8	6	5	6	6	4	5	4		3	4	10	4	7	4	3		11	3	4	2	6	3	5	11	4	9		7		3	4	2	5	5	4	3	5		5	6	2	6	5	3	4	3			8
4	12	5	5	4	6	3	3		4		3	7	6	5	3		7	8	5	2	5	3	9	2	9	23		5		3	4	4	4	2		5	4		3	5	3	4	7	2	11	2			6
4	3	6	5	3	9	13	5		3		4	3	2	5	4		4	3	3	1	8	9	3	4	2	4		5		9	4	13	5	3		10	3		8	3	4	7	4	2	6	7			3
8	7	3	2	3	3	6	7		6		12	9	5	2	4		1	2	4	6		3	5	2	9	3		8		2	3	3	6	2		4	6		5	4	3	4	2	6	4	4			3
6	10	5	11	8	6	3	9		4		19	2	3	3	3		2	2	6	2		3	3	10	4	4		5		3	5		7	2		4	8		3	5	4	4	4	3	7	10			7
6	8	1	3	2	3	13	5		6		3	3	2	6	3		5	3	6	6		13	6	6	8	6		2		8	5		5	3		5	6		3	4	8		3	5	5	6			5
5	7	6	7	6	4	10	4		16		4	3	3	2	4		5	5	9	11		8	3	19	4	3		6		4	5		4	3		6	8		5	2	5		4	2	4	2			3
5	4	6	6	5	4	2	5		2			4	3	4	3		3	4	4	3		8	2	2	4	4		3		4	3		4	4		3	9		4	6	5			10	5	6			5
6	6	10	8	2	2	10	2		5			3	5	2	6		2	7	4	2		3	6	6	2	7		8		7	5		2	6		3	11		3	10	4			8	4	9			2
4	5	3		7	3	2	2		3			3	6	2	1		4	2	3	2		10	4	3	2	9		6			5		3	6		4	2		11	3	4			4	4	7			7
6	4	5		3	22	3	4		5			6	6	5	1		8	6	5	5		12	5	13	4	6		1			3		2	4		4	4		4	3	9			5	3	2			3
6	4	3		3	6	3	5		4			2	1	2	1		3	3	8	6		8	6	8	3	2		4			6		4	5		2	10		6	3	9			11	2	4
4	6	4		6	9	5	3		6			2	2	10	9		3	5	8			5	4	7	3	4		7			3		5	7		3	2		4	5	4			4	5	3
3	12	2		3	15	10	3		7			3	6	5	7		3	3	4			8	8	7	3	13		6			8		3	3		11	6		5	4	6			2	5	4
3	10	3		9	3	4	12		3			4	3	5	10		5	3	4			4	3	2	9	2		3			3		6	4		6	4		3	2	5			5	6	2
5	6	5		12	2	3	4		5			3	5	5	7		14	3	8			3	5	3	3	2		5			3		3	10		5	7		8	4	6			1	3	9
2	4	4		6	4	4	3		2			2	4	7	5		3	7	12			6	6	5	2			3			7		4	6		5	3		2	6	7			10	5	6
5	9	3			4	4	4		1			4		2	5		4	4	2			3	6	7	2			4			3		1	5		7	12		4	3	12			6	5	7
2	5	3			6	14	2		3			3		3	2		5	7				2	3	4	5			4			4		2	10		4	3		5	12	6			4	7	3
8	3	2			7	6	3		5			3		3	6		12	7				6		3	13			2			6		1	3			19		9	3	6			16	10	5
6	3	9			14	3	5		2			3		6	16		8	4				4		4	5			6			2		3	2					4	5	3			3	3	3
3	8	2			14	6	5		5			6		7	4		2	7				3		5	5			6			3		3	3					6	5	4			13		2
4	5	3			3	3	3		4			4		2	4		3	3				9		3	2			5			4		4	6					3	3	10			3		7
3	3	3			3	5	3		10			5		7	10		9	2				5		8	6			2			6		3	8					2	6	3			2		4
5	6	4			7	8	5		2			8		5	3		5	3				2		5	3			2			6		4	3					9	5	2			8		5
7	6	5			4	2	6		3			8		2	2		8	9				2		4	6			13			5		4	2					5	3	8			4		2
12	2	2			6	5	5		4			4		2	9			4				4		3	3			4			8		9	2					2	4	5			9		2
5	7	5			11	3	3		3			3		9	2			3				2		4	3			4			4		3	4					2	2	6			7		3
	4	6			4	4	4		3			4		10	11			3				4		6	2			5			6		3	3					6	5	8			11		4
	2	3			5	10	5		7			4		8	4			6				3		4	5			4			4		4	4					4	4	7			4		3
	14	8			6	3	7		3			2		4	6			12				7		7	5			5			8		1	5					4	3	13			3		3
	5	4			6	2	4		4			4		6	7			3				5		3	3			4			3		3	5					5	4	4			4		6
	6	2			7	3	10		4			7		5	3			5				10		3	6			5			3		4	6					3	3	6			4		6
	8	4			3	8	2		3			4		3	7			8				6		3	6			3			8		12	3					3	5	2			4		4
		7			4	6	5		4			2		6	3			2				5		6	4			4			5			5					2	2	12			5		7
		4			8	2	2		4			5		4	7			6						8	14			3			5			3					7	1	5			4		7
		7			7	2	3		6			4		11	8			7						6	7						4			13					3	5	2			4		3
		3			4	2	3		4			3		7	2			2						3	2						5			6					3	3	2			5		5
		5			6	4	2		3			7		4	2			3						9	9						9			10					8	14	4			6		7
		4			3	4	4		3			3		4	7			4						4	6						13			5					8	3	7			8		5
		6			1	2	3		6			6		8	5			4						4	3						5								3	7	5			10		3
		2			2	5	6		5			4		7	3			3						3	13						3										4					4
		4			6	4	5		6			1			2			3						6	4						11										4					4
		7				5			3						3			2						5	10																					6
		5				7			4						7			3						3	5																					5
		3				10			8						9									5																						3
		6				4			3						6									3																						10
		12							4						5									4																						8
		3							5						7									6																						5
		4							3						4									3																						6
		4							4						6									3																						3
		4							4						5																															5
		3							3						17																															7
		6							4						6																															13
		9							3						4																															6
		3							4						7																															5
		5							7						6																															4
									4						8																															3
									7						5
									5						3
									2						4
									3						4
									5
									5
									8
									3
[truncated: 16 more columns]

## Sheet: Women's shots (converts)
Serving round	Receiving round
2	1
1	3
5	2
2	4
2	4
2	1
4	3
3	1
2	2
4	2
2	2
3	6
4	2
2	2
2	3
3	3
4	3
2	2
3	2
4	2
4	2
2	2
3	2
2	5
2	1
7	1
5	1
3	3
3	2
2	3
2	2
3	2
3	3
2	3
2	3
3	1
4	2
3	4
3	2
5	1
3	4
4	3
5	4
3	2
4	2
3	4
5	3
3	3
2	3
3	2
5	3
3	3
2	2
7	1
4	1
3	4
3	3
6	2
2	6
1	3
3	1
3	2
2	3
2	2
2	1
2	2
4	4
4	5
3	2
5	2
3	2
2	1
2	1
3	2
2	1
4	3
3	2
2	2
3	2
4	2
2	2
2	2
3	1
3	3
5	3
1	3
2	2
4	2
2	2
3	5
6	6
6	6
4	4
2	2
3	2
3	2
2	3
2	1
3	2
3	2
5	3
1	3
2	6
2	5
3	4
3	2
7	3
4	2
2	2
2	3
3	6
5	5
4	3
3	2
3	4
2	3
3	3
1	1
2	2
3	1
2	7
2	3
3	4
2	2
2	2
5	6
2	1
2	2
3	3
3	2
2	1
4	3
4	3
2	1
3	1
4	4
3	2
2	3
2	2
2	1
5	5
2	5
3	2
2	3
6	1
3	1
6	3
2	2
2	3
6	2
2	3
3	8
3	1
4	3
4	2
2	2
5	3
2	3
4	3
1	5
2	2
3	1
2	2
4	1
2	1
3	2
2	1
3	3
3	4
6	2
2	1
4	2
2	2
3	2
4	3
2	1
3	2
3	3
2	6
6	2
3	2
2	2
2	3
5	2
2	4
3	4
3	2
3	2
3	2
5	2
4	3
2	1
2	2
2	3
2	1
2	2
6	2
7	3
2	3
3	2
2	6
4	1
4	8
2	3
2	3
3	2
4	3
2	2
2	1
2	2
5	1
4	2
2	1
7	1
3	2
2	2
4	2
4	4
4	1
2	4
2	6
2	3
4	4
4	3
2	3
2	2
5	1
3	2
8	3
2	1
3	3
2	4
2	1
9	2
3	2
2	5
3	4
3	3
3	2
2	2
2	5
2	2
3	2
10	3
2	2
3	2
3	1
7	2
5	1
2	3
2	2
2	1
5	2
8	1
2	1
4	5
2	2
2	4
4	2
6	4
3	2
4	3
2	1
4	8
2	1
1	4
2	7
2	6
2	3
3	1
3	3
4	2
2	4
2	1
2	3
5	1
3	3
2	6
3	3
6	4
4	3
2	2
3	2
3	2
2	5
2	4
8	2
3	3
3	2
5	1
2	2
3	5
3	5
2	3
2	2
4	2
2	2
4	2
3	1
2	2
7	2
2	3
7	5
2	1
2	1
3	3
2	4
2	3
2	1
3	3
3	2
2	2
2	3
2	3
3	2
3	2
4	1
3	11
2	3
2	1
3	2
3	2
1	3
2	7
2	7
3	2
3	3
3	2
2	3
7	3
3	2
2	4
5	2
2	3
4	1
2	3
2	2
2	3
3	2
3	4
2	1
2	1
3	2
2	1
2	2
3	2
2	1
3	9
2	2
3	1
4	2
5	2
3	6
3	2
3	1
2	2
2	2
2	2
2	4
3	2
3	3
2	2
2	6
3	2
3	5
2	2
3	3
4	4
3	2
2	6
2	1
2	2
3	1
2	3
3	5
5	1
4	5
4	1
2	5
4	2
2	2
3	2
2	7
2	3
2	3
3	4
2	1
3	2
5	5
4	1
2	4
3	3
5	1
6	1
3	1
2	2
2	2
2	1
2	2
4	5
2	2
3	2
2	1
2	1
3	3
3	2
5	2
3	2
2	1
2	1
3	1
2	1
3	2
3	4
2	2
4	4
2	1
3	2
3	1
4	1
2	2
2	4
4	2
4	2
4	1
2	6
3	2
3	1
2	4
2	1
2	2
3	1
2	1
3	3
4	1
2	1
3	2
1	4
2	1
3	2
3	2
2	1
2	1
2	2
4	6
2	2
2	2
2	1
2	3
3	2
2	2
2	5
3	1
2	1
2	1
2	2
4	3
4	2
3	3
2	1
3	3
3	3
2	4
2	4
3	4
2	1
4	1
2	4
5	2
6	1
3	4
4	1
3	3
2	4
3	2
4	4
3	2
2	1
3	2
3	1
2	2
2	2
3	5
2	4
4	1
3	4
5	2
3	1
1	2
3	2
3	1
2	1
2	1
3	2
2	1
5	2
4	3
2	2
5	2
7	2
5	1
3	3
3	2
2	1
2	4
2	2
5	3
3	4
3	2
3	3
2	2
3	1
3	2
3	3
2	2
2	1
5	3
1	1
2	3
3	2
3	1
4	3
2	1
4	2
4	2
3	2
2	1
4	2
2	3
10	1
2	2
5	1
5	2
3	3
2	2
1	3
3	8
3	1
2	2
3	3
2	1
3	1
4	2
3	5
3	1
3	2
2	2
5	2
2	2
2	2
2	3
2	2
4	3
3	3
4	2
3	4
2	2
4	2
3	2
2	2
3	2
1	2
3	1
2	4
2	2
4	2
2	1
5	5
2	2
2	3
2	3
2	2
2	2
2	3
2	1
2	1
2	4
3	1
2	1
4	1
3	5
2	1
4	1
2	2
1	1
4	2
1	9
2	3
2	2
1	4
4	2
3	1
1	1
3	3
4	1
2	1
2	1
2	2
2	2
2	2
2	1
2	4
3	7
2	3
2	3
2	3
2	2
3	5
2	7
2	2
2	1
3	3
3	4
4	2
4	6
3	3
1	3
6	3
3	1
4	2
2	2
3	3
7	2
4	2
3	1
2	4
2	1
2	2
3	3
1	1
2	3
3	6
4	2
2	2
4	1
2	1
2	3
3	2
3	5
2	2
2	6
2	2
2	2
2	1
2	1
3	4
2	1
2	3
4	6
3	1
2	5
2	2
5	6
2	2
3	2
3	6
2	1
3	2
3	2
3	1
2	4
3	2
3	2
3	3
3	3
4	3
2	1
2	4
4	1
4	2
3	1
5	3
3	2
2	2
6	2
4	3
4	1
2	2
2	1
3	2
1	3
1	1
5	1
3	2
3	1
3	2
3	3
3	2
4	4
2	4
2	2
2	2
1	2
10	1
2	2
3	2
2	1
2	2
2	3
3	2
3	1
2	4
3	2
4	2
4	3
4	2
3	1
2	3
2	2
2	1
2	1
2	1
2	3
1	6
1	4
1	2
5	1
4	3
4	1
3	1
3	3
2	1
5	1
6	2
4	3
2	1
4	2
2	2
4	5
4	2
3	2
2	3
2	1
4	1
5	3
3	3
4	1
3	3
9	2
4	2
3	1
2	1
1	1
3	2
2	4
3	1
3	1
2	3
3	5
2	2
2	6
3	1
6	8
3	1
2	2
2	1
2	2
3	1
2	1
4	2
2	2
3	1
3	2
2	1
4	2
3	3
2	2
4	2
5	1
3	1
6	3
4	3
2	1
5	1
5	1
3	1
3	1
3	2
6	1
3	2
6	2
4	2
3	2
6	1
3	3
2	1
3	2
4	1
3	1
2	1
3	5
2	1
5	3
3	1
6	1
2	1
1	5
4	4
4	2
4	3
3	3
3	2
8	2
3	2
2	4
5	5
7	4
4	2
6	1
4	3
1	1
3	2
3	3
2	3
2	2
2	2
2	2
3	5
2	1
3	3
2	3
5	1
3	2
3	2
2	3
3	1
3	2
2	2
2	2
2	2
4	2
2	2
4	3
2	1
2	2
5	2
1	1
4	2
3	7
3	2
4	1
2	2
3	1
4	2
2	2
3	2
2	3
3	5
2	1
2	3
5	8
2	2
2	2
2	5
3	1
4	1
2	2
3	3
2	4
2	1
2	1
4	1
4	3
4	2
4	3
2	3
2	2
5	3
2	4
2	2
2	2
3	2
4	1
2	1
2	4
2	3
2	6
3	1
2	2
3	4
3	3
3	1
2	2
2	5
5	2
2	2
3	2
1	2
3	5
3	3
2	7
2	2
4	5
3	2
4	3
2	1
5	1
3	3
4	2
7	2
2	2
2	2
2	3
3	7
2	4
5	2
2	2
3	4
1	2
5	4
5	5
2	2
2	1
3	11
1	3
2	1
4	1
2	2
2	3
4	5
3	7
2	2
2	2
2	1
3	3
2	2
3	5
1	2
4	1
2	2
2	3
2	2
3	2
4	5
7	8
2	1
6	6
4	3
3	2
4	1
2	1
5	2
1	4
6	7
2	2
3	6
2	4
3	1
2	4
2	2
1	5
4	1
2	2
2	1
2	2
2	2
4	2
2	2
5	2
4	3
1	1
3	4
6	1
5	2
2	1
7	1
3	3
3	1
7	4
3	2
3	2
2	3
3	1
2	2
5	3
3	2
2	2
3	3
5	1
3	2
8	5
4	2
6	1
4	3
3	1
2	2
2	2
5	2
6	2
2	2
4	4
3	1
3	1
2	2
3	1
3	3
2	2
3	2
3	1
4	2
4	3
2	6
8	4
2	1
4	3
4	1
4	2
2	2
8	1
3	1
8	2
3	3
7	2
2	7
4	2
3	2
2	1
2	2
5	1
2	1
2	2
7	1
2	4
3	1
2	8
2	4
2	2
5	3
3	2
2	1
4	5
3	3
3	4
4	2
2	1
2	1
2	5
2	3
3	1
2	3
2	2
2	6
4	1
4	3
2	2
3	2
3	3
5	2
2	2
2	2
2	1
2	2
4	2
2	2
2	3
2	3
4	2
3	2
2	4
3	4
3	2
1	2
9	4
2	6
8	1
2	2
3	2
5	4
2	2
3	3
2	2
2	2
3	5
2	2
3	1
2	1
1	1
4	4
4	1
2	2
5	1
4	2
5	2
2	2
2	2
3	3
4	2
2	3
2	4
4	2
2	2
3	4
3	3
2	1
2	1
2	1
2	3
2	2
2	2
3	1
5	1
3	1
3	3
1	1
3	3
2	1
6	1
10	3
2	4
7	7
4	3
4	2
2	1
3	2
4	3
2	3
3	7
2	2
3	3
2	1
4	3
2	2
2	6
2	4
2	4
5	3
2	2
3	3
2	1
3	2
2	4
2	2
2	1
3	3
3	3
2	2
3	1
4	3
2	2
3	3
3	4
2	3
2	2
3	2
2	2
3	2
7	3
3	2
4	4
2	5
2	1
5	1
7	2
2	1
5	3
3	4
4	5
2	1
2	3
2	2
5	2
5	2
2	2
2	1
2	1
5	4
2	2
3	2
7	3
3	2
3	2
2	1
2	3
2	9
3	4
3	1
2	3
4	4
5	2
2	4
7	4
3	5
2	6
2	4
2	4
3	2
4	3
4	1
4	3
3	2
3	1
3	1
2	2
3	1
3	2
2	5
5	3
2	1
4	4
4	2
5	4
5	4
2	4
4	2
2	2
3	1
3	2
2	2
6	2
5	2
4	1
3	2
2	5
2	5
2	3
2	1
4	1
3	1
2	1
3	3
5	1
12	4
2	1
2	1
4	2
5	3
7	1
2	3
2	2
4	3
3	4
4	3
7	2
1	3
2	1
3	3
3	2
4	3
4	2
4	4
2	3
3	3
5	2
5	2
6	2
3	2
2	2
4	1
3	1
2	2
6	2
4	3
3	3
4	2
2	2
2	1
4	4
2	2
3	4
2	1
4	4
4	2
2	2
2	6
2	2
1	2
2	2
2	2
2	1
5	2
3	2
4	7
2	2
2	1
2	2
4	2
3	2
3	2
2	2
10	4
2	1
4	1
4	2
2	1
2	5
2	3
3	1
3	3
1	4
2	1
3	2
2	2
4	4
3	2
3	2
3	3
2	2
1	3
4	4
2	3
3	2
2	2
3	3
7	2
3	3
3	1
3	2
2	2
2	1
2	7
2	1
3	3
2	2
2	2
2	1
5	2
5	1
2	2
3	3
2	3
3	1
2	2
3	1
3	2
3	1
2	1
3	2
3	2
3	1
4	2
3	1
2	2
2	2
3	2
3	3
2	1
2	1
7	4
3	1
2	1
8	2
5	1
3	2
3	2
3	3
2	6
3	1
5	2
3	1
2	2
2	4
4	2
2	2
7	1
3	1
7	2
4	1
5	1
2	1
2	3
3	3
3	1
2	3
2	3
5	2
2	7
4	1
3	3
2	2
2	5
2	4
4	3
3	1
6	1
3	2
4	3
7	2
5	1
2	1
2	2
2	1
2	5
4	4
1	2
4	7
3	1
5	1
3	2
3	7
5	2
7	2
2	4
3	1
1	2
2	2
3	1
3	3
2	2
2	2
5	2
3	2
2	2
3	2
3	3
3	2
2	3
3	1
3	2
2	1
2	1
2	1
2	3
4	2
2	4
2	1
3	8
2	1
2	2
3	2
3	2
3	2
5	5
7	2
3	2
2	1
6	2
4	2
5	2
3	1
2	3
3	3
3	2
7	5
3	3
7	2
4	1
2	4
2	2
3	3
3	4
7	2
2	6
4	4
3	3
3	4
3	1
2	2
2	4
2	1
4	2
3	2
2	4
3	2
2	2
2	1
7	2
5	2
2	1
3	2
1	4
7	3
2	3
2	3
2	5
1	1
3	3
3	1
3	1
2	1
1	2
2	1
4	1
2	2
4	4
2	2
4	2
2	2
3	3
5	2
2	2
2	3
3	2
2	4
4	1
2	3
3	4
2	3
2	2
2	3
3	2
3	2
3	1
3	3
2	3
3	1
3	1
3	2
4	2
3	2
2	2
3	2
2	1
2	2
1	1
1	4
2	2
2	4
2	4
5	2
2	2
2	2
1	3
2	7
3	4
2	1
2	3
3	2
5	2
2	2
2	3
3	3
2	3
2	3
2	2
3	6
4	2
3	3
3	4
3	2
5	2
2	3
2	3
2	2
2	2
3	5
5	1
6	3
5	2
4	4
3	1
2	2
2	3
3	2
3	2
3	3
2	7
2	1
2	2
3	2
4	1
2	4
3	3
2	1
2	2
2	6
2	3
3	5
3	2
2	5
3	2
2	8
7	2
3	2
3	2
3	3
3	4
2	2
6	4
2	2
3	2
6	1
2	3
1	2
1	1
2	3
3	1
2	7
4	1
3	1
4	5
5	1
3	4
2	2
3	2
4	2
5	1
3	2
2	1
1	2
1	2
2	3
5	4
2	2
3	6
3	5
2	3
2	3
1	3
4	2
2	4
3	1
2	1
2	2
2	2
11	4
3	2
4	1
5	2
2	1
3	7
3	1
3	4
4	3
2	1
3	1
1	2
5	3
3	2
1	3
2	2
2	2
3	2
2	3
2	4
3	2
3	3
2	1
2	2
2	3
6	3
3	4
3	2
4	3
2	2
2	4
3	4
2	2
2	4
3	1
3	2
3	3
2	5
2	1
3	1
2	4
4	1
2	2
2	1
2	1
2	4
5	4
5	7
2	3
6	5
2	5
3	4
1	1
5	2
4	3
5	1
2	6
5	3
2	1
5	3
8	3
3	2
2	3
5	2
6	2
4	3
2	1
2	9
10	1
3	2
2	2
3	3
2	2
5	2
3	2
3	2
4	1
3	1
5	5
4	2
3	1
5	2
2	2
2	2
2	2
4	3
8	5
2	4
6	4
4	3
2	3
2	1
3	2
3	1
3	3
2	3
2	2
5	4
3	1
2	5
4	2
6	2
2	4
5	3
2	2
2	2
3	2
2	3
3	2
2	2
3	1
1	1
4	2
4	3
2	2
1	1
2	2
5	2
2	2
1	2
2	2
2	6
2	4
2	3
2	2
2	1
2	2
1	3
2	2
2	1
3	3
2	2
3	3
2	6
2	1
3	2
2	3
6	4
3	1
2	4
3	2
5	2
2	4
5	2
3	7
3	5
2	2
2	2
4	1
2	3
2	3
2	3
2	1
3	2
3	2
2	2
5	3
2	2
2	1
4	2
3	1
2	1
2	1
3	2
2	3
3	3
3	2
3	2
3	5
8	3
3	5
2	1
2	3
4	4
3	1
2	1
2	2
4	2
3	3
4	3
3	5
2	1
3	2
2	5
2	5
2	2
3	2
2	1
2	5
3	1
3	3
2	6
3	3
2	3
3	4
2	2
2	5
3	7
1	4
3	3
2	2
2	1
4	1
2	3
2	3
4	2
5	3
2	2
3	4
2	2
3	1
2	2
4	2
4	1
2	2
4	4
2	2
4	6
4	1
5	2
3	2
7	2
5	2
3	2
3	1
2	1
2	1
2	1
3	4
2	2
2	2
3	3
2	1
5	4
2	2
2	1
2	2
3	1
3	5
5	2
5	3
3	5
4	3
2	1
2	1
3	3
4	1
7	4
3	1
4	5
3	1
4	2
2	1
1	3
2	6
4	2
3	2
4	1
3	2
2	3
4	5
2	2
2	2
2	3
2	2
1	2
3	1
2	3
2	2
3	2
3	3
3	5
2	2
3	1
3	2
2	4
4	3
4	2
2	4
3	1
2	2
3	1
4	5
4	4
3	3
2	2
1	4
3	4
3	1
2	4
2	5
2	2
2	3
4	3
3	1
2	2
2	1
2	3
2	4
3	3
3	6
4	1
2	4
3	3
2	4
4	2
3	2
5	3
3	4
4	3
2	4
2	1
2	2
2	5
2	1
3	3
5	2
2	6
2	7
3	2
7	4
5	1
3	2
3	6
4	1
2	2
1	3
2	1
2	1
5	2
3	4
2	4
3	5
2	3
6	2
2	1
2	2
3	2
3	2
6	1
3	3
1	1
2	1
7	2
2	7
5	2
4	4
6	1
2	2
3	3
3	9
3	1
6	2
3	2
3	4
7	2
6	2
3	1
3	2
3	1
3	2
2	2
2	3
3	4
4	2
2	2
2	3
4	2
3	1
4	2
3	3
3	2
5	1
4	2
5	2
3	1
2	6
3	1
4	1
3	1
3	3
4	2
4	3
2	3
2	4
7	2
2	3
6	1
4	2
3	2
3	2
2	4
3	2
3	2
2	3
[truncated: 1,214 more rows]

## Sheet: Men's Match Results
Number	Match Result	Win	Lose		Number	Match Result	Win	Lose
1	4:1	11	8		31	4:1	11	8
		11	3				8	11
		6	11				11	6
		11	7				11	4
		11	8				11	6
2	4:2	6	11		32	4:0	11	5
		11	5				11	8
		12	10				13	11
		9	11				11	6
		11	5
		11	7
3	4:2	11	8		33	4:3	11	13
		5	11				11	8
		11	9				13	11
		11	8				12	10
		8	11				7	11
		11	7				9	11
							12	10
4	4:1	8	11		34	4:2	11	4
		11	6				11	6
		11	7				11	8
		14	12				9	11
		11	6				7	11
							11	8
5	4:0	12	10		35	4:3	7	11
		11	2				11	4
		11	6				11	7
		11	9				7	11
							9	11
							11	8
							11	6
6	4:1	11	6		36	4:3	11	2
		7	11				4	11
		11	6				11	13
		11	3				5	11
		11	8				11	3
							11	5
							14	12
7	4:1	11	8		37	4:0	12	10
		8	11				11	8
		11	6				11	8
		11	9				11	5
		11	7
8	4:1	15	13		38	4:2	11	7
		9	11				11	8
		11	9				9	11
		11	9				11	5
		13	11				8	11
							15	13
9	4:1	11	7		39	4:1	6	11
		7	11				11	9
		11	0				11	4
		11	8				13	11
		12	10				11	3
10	4:0	11	4		40	4:2	11	6
		11	5				11	9
		11	5				11	8
		11	2				8	11
							4	11
							11	5
11	4:0	11	4		41	4:2	9	11
		11	8				11	4
		11	6				6	11
		11	7				11	8
							11	2
							11	7
12	4:0	11	4		42	4:3	11	4
		11	7				13	11
		11	9				8	11
		11	6				9	11
							11	8
							5	11
							11	4
13	4:0	11	3		43	4:3	11	6
		11	8				13	15
		11	5				11	5
		11	8				3	11
							9	11
							13	11
							13	11
14	4:0	11	2		44	4:2	11	9
		11	7				11	7
		11	6				8	11
		13	11				11	9
							4	11
							11	9
15	4:0	11	5		45	4:3	11	7
		11	5				9	11
		11	9				7	11
		11	6				11	5
							10	12
							18	16
							11	8
16	4:3	11	9		46	4:1	14	12
		7	11				11	9
		11	9				6	11
		9	11				11	6
		9	11				11	5
		12	10
		11	5
17	4:1	11	9		47	4:3	7	11
		14	12				9	11
		8	11				11	6
		11	3				11	5
		11	8				10	12
							11	8
							11	8
18	4:2	11	6		48	4:3	9	11
		11	6				11	4
		11	8				8	11
		9	11				10	12
		7	11				12	10
		11	7				11	5
							12	10
19	4:1	11	9		49	4:0	11	6
		8	11				11	7
		11	7				11	8
		11	6				11	4
		11	9
20	4:3	11	9		50	4:2	11	3
		11	4				11	9
		6	11				11	13
		8	11				13	15
		11	9				11	3
		8	11				11	6
		11	5
21	4:0	11	7		51	4:3	11	6
		15	13				11	7
		11	7				11	8
		11	9				11	13
							9	11
							9	11
							11	6
22	4:0	11	8		52	4:1	11	9
		11	8				11	4
		11	1				11	7
		11	8				7	11
							11	5
23	4:2	11	7		53	4:3	11	7
		12	10				3	11
		11	5				6	11
		8	11				8	11
		7	11				11	8
		11	9				11	6
							11	4
24	4:3	11	7		54	4:3	6	11
		5	11				11	9
		11	6				14	12
		6	11				13	15
		6	11				11	9
		11	9				9	11
		12	10				11	8
25	4:1	11	4		55	4:3	13	11
		11	5				11	8
		11	8				9	11
		10	12				9	11
		11	5				11	7
							5	11
							11	9
26	4:0	11	5		56	4:2	11	9
		11	4				15	17
		12	10				11	7
		11	4				11	9
							7	11
							14	12
27	4:1	9	11		57	4:1	11	4
		11	7				2	11
		11	8				11	7
		11	6				11	8
		12	10				13	11
28	4:0	11	8		58	4:0	12	10
		11	8				11	8
		11	9				11	8
		11	9				11	8
29	4:1	11	5		59	4:0	12	10
		11	6				11	7
		9	11				11	4
		11	7				11	8
		11	9
30	4:2	11	7		60	4:2	14	12
		9	11				10	12
		11	7				11	6
		11	3				12	10
		10	12				9	11
		11	9				11	9

## Sheet: Men's Ranking Results
Number	Women's Athlete Rankings (1)	Women's Athlete Rankings (2)	SD	Grouping		Note
1	1	94	93	3		1	Balanced Group
2	12	139	127	3		2	Unbalanced Group
3	13	22	9	2		3	Blowout Group
4	11	38	27	3
5	1	23	22	3
6	11	19	8	2
7	1	24	23	3
8	6	20	14	2
9	1	75	74	3
10	5	12	7	2
11	3	13	10	2
12	3	6	3	1
13	42	116	74	3
14	1	49	48	3
15	3	10	7	2
16	5	19	14	2
17	3	20	17	3
18	5	76	71	3
19	1	46	45	3
20	2	14	12	2
21	5	11	6	2
22	71	15	56	3
23	1	7	6	2
24	1	17	16	3
25	4	17	13	2
26	22	5	17	3
27	229	17	212	3
28	2	20	18	3
29	4	17	13	2
30	1	16	15	2
31	1	23	22	3
32	1	49	48	3
33	7	17	10	2
34	1	10	9	2
35	41	17	24	3
36	1	8	7	2
37	41	6	35	3
38	4	22	18	3
39	4	12	8	2
40	3	5	2	1
41	2	5	3	1
42	3	7	4	1
43	1	5	4	1
44	2	11	9	2
45	4	12	8	2
46	21	47	26	3
47	22	42	20	3
48	2	10	8	2
49	3	47	44	3
50	3	10	7	2
51	4	15	11	2
52	3	11	8	2
53	3	4	1	1
54	1	6	5	1
55	3	8	5	1
56	1	19	18	3
57	3	11	8	2
58	13	4	9	2
59	12	5	7	2
60	3	26	23	3

## Sheet: Summary of Men's Match Result
4:0					4:1						4:2							4:3
Game 1	Game 2	Game 3	Game 4		Game 1	Game 2	Game 3	Game 4	Game 5		Game 1	Game 2	Game 3	Game 4	Game 5	Game 6		Game 1	Game 2	Game 3	Game 4	Game 5	Game 6	Game 7
10	2	6	9		8	3	6	7	8		6	5	10	9	5	7		9	7	9	9	9	10	5
4	5	5	2		8	6	7	12	6		8	5	9	8	8	7		9	4	6	8	9	8	5
4	8	6	7		6	7	6	3	8		6	6	8	9	7	7		7	5	6	6	6	9	10
4	7	9	6		8	8	6	9	7		7	10	5	8	7	9		11	8	11	10	7	9	10
3	8	5	8		13	9	9	9	11		7	9	7	3	10	9		7	4	7	7	9	8	6
2	7	6	11		7	7	0	8	10		4	6	8	9	7	8		2	4	11	5	3	5	12
5	5	9	6		9	12	8	3	8		7	8	9	5	8	13		4	11	8	9	8	5	4
7	13	7	9		9	8	7	6	9		6	9	8	8	4	5		6	13	5	3	9	11	11
8	8	1	8		4	5	8	10	5		9	4	6	8	2	7		7	9	7	5	10	16	8
5	4	10	4		9	7	8	6	10		9	7	8	9	4	9		7	9	6	5	10	8	8
8	8	9	9		5	6	9	7	9		3	9	11	13	3	6		9	4	8	10	10	5	10
5	8	11	6		8	8	6	4	6		9	15	7	9	7	12		6	7	8	11	9	9	6
10	8	8	5		6	9	4	11	3		12	10	6	10	9	9		7	3	6	8	8	6	4
6	7	8	4		9	4	7	7	5									6	9	12	13	9	9	8
10	8	8	8		4	2	7	8	11									11	8	9	9	7	5	9
10	7	4	8		12	9	6	6	5

## Sheet: Men's shots 
1	2	3	4	5	6	7	8	9	10	11	12	13	14	15	16	17	18	19	20	21	22	23	24	25	26	27	28	29	30	31	32	33	34	35	36	37	38	39	40	41	42	43	44	45	46	47	48	49	50
4:1	4:2	4:2	4:1	4:0	4:1	4:1	4:1	4:1	4:0	4:0	4:0	4:0	4:0	4:0	4:3	4:1	4:2	4:1	4:3	4:0	4:0	4:2	4:3	4:1	4:0	4:1	4:0	4:1	4:2	4:1	4:0	4:3	4:2	4:3	4:3	4:0	4:2	4:1	4:2	4:2	4:3	4:3	4:2	4:3	4:1	4:3	4:3	4:0	4:2
5	5	5	3	9	4	6	7	4	3	4	5	4	2	2	6	3	3	7	2	11	6	9	3	3	4	3	14	5	4	7	4	5	4	5	4	4	2	10	6	6	3	7	4	6	3	3	3	2	3
8	3	2	3	2	6	3	2	2	3	5	5	8	4	3	2	6	10	8	1	4	7	4	7	9	5	2	6	5	5	14	4	2	3	7	5	3	5	4	5	3	4	6	4	3	3	2	6	4	4
5	3	11	4	3	4	9	8	4	4	4	2	3	7	4	3	4	4	3	7	3	2	4	4	2	8	3	2	9	4	4	4	4	4	2	5	3	5	2	2	8	5	11	1	5	4	4	4	4	6
4	4	3	3	6	2	7	3	3	4	5	6	3	5	5	6	2	5	4	2	3	6	4	3	8	4	6	4	8	3	15	2	11	2	5	9	2	2	5	7	7	3	3	4	4	1	3	11	3	4
4	4	7	4	2	3	3	6	3	2	6	4	2	4	3	3	3	11	7	4	4	4	6	4	5	4	4	9	8	3	6	3	5	5	4	4	3	4	3	4	4	3	18	7	9	3	5	5	4	3
5	8	2	5	4	5	2	4	7	4	2	4	6	2	2	3	4	3	5	3	5	3	5	6	2	9	9	8	5	4	5	6	2	3	7	4	5	5	6	4	8	3	3	6	2	6	5	4	3	4
4	5	3	3	12	3	4	6	5	3	7	5	4	8	3	4	4	8	4	2	4	3	2	3	18	8	2	3	3	5	5	5	5	8	5	6	2	2	3	5	4	2	4	5	7	4	3	3	5	8
3	2	6	6	7	2	6	12	3	4	7	12	3	3	5	10	5	3	12	3	3	4	4	8	2	3	5	4	7	5	8	2	4	4	4	5	3	6	4	7	4	4	6	5	4	3	4	6	6	4
4	5	7	4	4	13	2	6	3	4	6	5	4	4	3	1	4	3	7	4	8	2	9	4	4	3	4	8	5	5	6	6	3	4	3	6	4	12	6	9	4	2	3	3	3	4	10	10	2	1
4	2	6	6	5	8	5	3	13	11	12	3	7	2	3	11	4	2	6	3	5	3	2	5	3	5	3	8	5	6	4	8	5	3	9	6	2	4	4	3	8	3	3	9	3	12	8	8	6	4
4	7	1	7	6	2	2	3	4	4	5	1	5	2	4	5	4	2	3	6	12	7	4	7	6	2	3	7	4	3	3	3	15	11	5	5	2	13	7	4	9	2	8	4	10	7	4	5	4	2
19	3	6	6	9	10	3	4	2	4	2	2	2	1	2	2	4	7	6	4	10	2	3	4	7	4	3	2	4	5	2	10	4	4	2	5	5	4	4	5	9	4	5	3	8	2	3	4	6	2
5	4	4	4	8	11	8	5	6	3	4	3	6	4	5	6	5	5	4	2	4	11	4	3	4	4	3	8	5	5	5	10	4	2	4	4	11	15	7	6	5	3	5	7	6	2	3	3	2	3
8	3	3	5	3	4	6	9	3	9	19	7	2	3	11	4	2	3	6	3	9	6	2	2	7	5	3	5	3	2	3	4	6	7	4	4	4	5	12	2	7	3	3	3	6	9	7	9	6	3
4	3	2	7	5	5	4	12	10	6	15	4	3	6	2	5	2	3	2	3	2	4	5	2	10	5	2	3	5	3	2	7	3	4	2	4	3	3	6	6	5	8	4	12	8	4	5	5	7	2
4	5	5	8	4	6	5	3	3	6	4	4	4	12	6	4	3	6	1	2	8	9	4	8	5	4	4	4	10	6	5	7	14	12	19	13	4	4	5	3	10	4	3	6	3	8	4	9	8	8
1	2	3	4	3	9	3	3	5	4	6	13	7	5	6	3	4	5	4	4	5	3	5	7	4	4	2	8	9	5	5	3	9	5	3	5	4	5	4	8	5	4	3	4	3	2	13	12	4	3
3	5	2	6	3	5	6	2	3	7	3	1	3	4	2	8	8	2	2	3	5	6	5	11	5	2	4	5	5	2	3	3	6	6	3	5	3	3	4	2	3	10	5	10	3	2	5	7	3	4
2	5	9	3	2	2	5	5	10	5	8	5	9	3	7	7	4	6	2	5	3	10	4	5	5	3	6	3	2	6	4	5	9	3	6	2	4	8	4	8	12	4	6	7	7	3	3	6	6	2
6	3	4	4	3	12	2	3	3	2	3	4	3	5	6	4	4	3	2	4	7	3	6	3	4	3	4	5	3	3	2	9	6	11	5	7	3	8	15	2	8	3	3	3	7	4	3	5	3	2
2	6	5	4	5	3	8	4	6	8	7	2	5	4	6	6	3	3	5	8	2	6	6	6	7	3	4	4	8	4	5	8	3	4	7	8	2	6	4	2	7	2	2	4	7	2	3	4	5	8
9	8	5	9	4	2	8	2	8	4	5	5	7	5	6	9	13	7	7	4	6	4	4	13	5	3	4	6	3	7	3	5	3	9	2	4	3	4	3	6	13	3	6	4	5	4	4	2	4	2
5	2	14	5	6	3	7	1	6	3	8	2	3	5	7	5	8	3	2	6	2	3	2	6	2	3	2	2	3	5	2	4	9	12	4	5	1	8	2	3	6	6	5	2	12	5	2	2	8	5
4	13	6	2	6	9	4	15	3	7	6	4	5	2	3	8	4	7	4	11	4	5	4	5	2	5	2	6	7	4	10	5	4	1	11	6	3	3	5	4	8	12	6	6	9	3	4	2	2	5
6	5	2	7	3	4	1	5	5	3	7	5	2	1	4	3	4	6	9	4	3	2	4	7	8	5	25	2	2	5	5	3	3	4	8	5	2	6	6	6	4	5	3	5	6	3	6	6	6	5
5	4	2	5	6	4	6	5	5	2	6	3	4	2	3	4	2	2	8	3	5	5	4	3	4	3	5	4	4	3	3	3	3	5	6	8	4	4	4	8	4	6	9	3	2	4	5	4	2	9
5	5	5	3	12	5	7	5	5	4	10	6	6	3	6	2	9	4	8	3	4	2	8	3	5	5	3	6	5	7	8	3	5	5	3	2	2	7	3	2	5	5	12	5	3	4	4	9	3	5
3	3	4	3	4	8	3	12	3	6	7	6	3	5	3	3	2	5	3	3	2	2	3	5	4	5	4	4	5	4	5	4	5	6	2	7	3	14	4	8	2	9	4	2	11	14	2	12	6	6
5	5	6	2	3	3	5	2	2	2	7	1	2	2	3	5	4	3	6	4	4	4	6	6	2	6	3	3	7	6	4	7	4	2	6	5	3	3	2	11	7	8	9	5	5	4	10	6	7	6
6	2	2	10	3	3	8	6	5	7	5	11	4	3	3	3	5	5	6	4	4	2	5	7	2	4	11	4	10	6	4	11	9	6	4	5	4	4	6	3	3	6	3	4	5	9	4	2	7	5
7	5	3	4	5	3	3	4	5	3	3	6	4	1	5	5	5	3	1	3	6	5	3	3	3	3	3	4	9	5	4	11	4	3	3	3	2	2	3	3	4	7	6	5	5	5	3	5	3	3
4	3	2	3	4	5	4	4	11	6	3	5	4	7	11	10	5	3	8	3	5	3	6	5	2	6	10	6	6	5	3	8	5	4	5	3	2	6	3	5	8	2	12	4	8	4	3	8	2	4
2	5	4	2	3	6	4	4	4	5	6	4	8	5	7	6	2	8	1	3	6	6	6	10	5	4	4	11	2	8	4	8	6	5	6	6	5	11	3	2	4	2	2	4	2	8	7	4	6	4
5	2	6	3	3	9	4	7	5	6	4	4	10	2	7	5	4	4	1	5	6	2	3	6	5	4	2	5	8	3	6	4	5	5	3	15	5	3	8	3	5	10	2	3	6	4	5	4	3	5
4	8	3	2	4	7	6	12	10	4	4	3	4	4	5	2	22	10	3	1	11	9	5	5	4	5	1	5	5	4	5	4	8	6	6	4	1	4	3	6	4	10	5	8	4	3	2	7	5	7
4	6	2	4	6	12	4	4	3	4	4	5	5	5	5	3	4	7	2	3	10	13	9	6	6	1	4	10	1	6	5	4	10	8	5	2	3	5	4	7	6	6	5	3	8	3	4	2	6	4
7	3	4	7	3	9	2	8	1	7	5	8	7	6	6	3	3	4	2	9	1	6	5	6	11	3	3	3	6	3	6	6	3	4	4	5	2	3	5	4	8	6	3	5	7	5	14	4	3	4
11	3	3	2	4	10	13	4	5	6	3	4	9	5	6	7	9	12	2	5	11	3	3	2	7	5	15	2	2	3	2	2	4	4	4	7	5	3	3	10	12	2	2	3	10	4	3	10	5	4
4	2	14	5	4	4	4	4	6	4	7	1	2	3	3	3	9	4	2	4	7	3	4	7	7	8	9	5	3	2	7	10	3	4	9	9	6	5	9	4	6	3	4	9	6	4	4	6	2	4
4	2	8	4	4	1	4	6	4	7	8	2	1	8	4	5	3	3	3	6	1	7	3	3	4	3	4	5	4	4	6	4	16	5	7	4	5	19	10	3	9	9	2	9	4	4	8	15	5	3
5	4	5	3	7	7	11	8	7	6	4	4	4	4	6	2	4	5	7	2	3	4	3	15	3	4	7	6	7	10	6	4	2	6	4	6	4	6	2	4	4	8	6	7	6	6	6	5	5	8
3	4	3	3	8	3	5	3	5	6	7	3	5	7	5	3	2	3	5	3	5	6	5	2	4	4	3	5	4	11	19	4	5	6	8	6	6	5	5	5	2	15	14	8	4	7	3	2	6	5
8	4	4	8	3	2	6	6	6	6	8	3	4	5	4	3	4	4	3	3	2	11	4	5	2	3	9	4	2	4	5	2	4	3	4	8	3	4	4	2	4	5	4	7	2	4	4	5	6	4
2	3	2	4	4	4	4	7	2	6	4	3	2	2	2	4	6	6	1	6	18	5	5	2	5	4	3	6	3	9	3	17	4	6	5	6	5	5	5	2	8	2	3	2	4	4	6	3	2	21
5	4	8	10	3	9	4	7	3	7	4	3	3	6	7	5	2	6	1	2	4	6	7	4	3	3	2	2	2	3	6	9	9	5	2	4	3	8	4	5	5	3	2	3	4	6	2	2	4	3
2	17	4	6	14	4	2	4	7	5	3	22	2	4	3	4	5	4	3	6	5	4	3	4	6	3	3	9	3	3	4	3	4	6	4	10	3	4	5	5	6	5	10	8	9	5	4	3	3	4
2	4	3	5	4	5	13	13	2	4	9	3	16	7	9	3	6	3	3	5	3	5	7	4	2	9	4	4	5	6	4	5	15	4	5	7	2	2	8	2	15	7	5	4	4	4	3	11	2	2
3	8	4	15	3	8	3	4	2	4	5	4	2	4	4	8	4	11	5	2	8	5	5	4	8	5	5	6	14	5	5	5	5	4	3	3	2	4	6	2	3	3	8	13	2	3	4	4	6	4
3	6	3	3	2	5	5	5	6	4	5	4	9	5	7	6	5	9	5	1	2	1	4	2	4	4	3	2	6	4	5	2	3	12	6	4	3	7	3	8	4	3	5	9	4	3	4	3	4	11
6	4	3	4	5	7	3	8	3	3	12	6	5	4	2	6	6	4	8	4	4	12	4	5	6	10	4	4	4	4	6	2	2	3	4	6	8	5	7	5	10	5	7	3	7	5	3	2	4	2
3	3	12	8	2	4	7	6	4	7	4	14	2	8	3	2	5	6	6	3	9	4	4	3	3	6	4	4	6	4	4	5	9	4	4	7	5	4	13	6	4	8	7	4	5	2	3	5	3	4
6	4	5	8	5	7	6	2	5	3	7	3	8	7	4	2	3	1	6	2	3	6	2	4	4	5	4	8	11	3	6	4	4	1	5	4	3	3	4	4	5	3	5	5	4	6	10	6	4	6
4	3	7	9	2	6	5	7	7	4	4	4	14	8	4	7	3	4	12	7	6	5	3	5	2	8	2	4	7	5	4	3	3	9	3	6	4	3	6	9	11	7	2	4	8	14	3	8	4	4
3	3	6	5	7	4	6	3	6	9	3	4	3	6	4	12	7	4	5	5	4	4	5	4	3	4	3	4	3	2	4	4	6	4	3	6	5	7	5	4	7	5	3	6	6	1	7	3	5	4
10	2	3	5	12	6	6	7	5	9	26	6	2	1	6	6	3	9	2	5	5	6	2	3	5	6	2	2	6	4	9	7	7	7	6	3	2	7	6	8	9	2	3	1	6	5	2	5	6	4
4	4	5	2	3	3	4	3	12	4	3	9	7	6	5	3	4	4	3	7	4	4	8	5	3	3	1	4	3	10	5	10	3	4	3	5	3	5	4	3	12	2	5	10	2	5	4	4	3	4
5	6	5	11	3	8	4	1	2	4	12	7	4	7	4	21	18	2	5	4	8	6	17	5	5	5	3	8	2	5	4	8	4	3	4	3	5	5	3	3	4	6	4	4	4	6	7	5	2	2
4	2	10	5	4	2	8	2	3	4	4	9	2	3	4	4	6	6	3	2	5	7	7	5	4	2	9	3	3	5	5	4	3	10	5	7	3	11	11	3	2	3	4	11	3	7	4	3	4	5
2	2	2	4	12	5	5	1	9	3	7	12	3	3	7	5	6	8	2	3	6	4	3	2	6	4	9	4	4	9	6	7	4	4	3	6	3	2	4	6	3	3	5	8	7	9	3	7	4	2
4	3	10	4	8	5	7	9	5	4	12	6	8	3	6	4	2	3	4	2	2	2	4	3	7	4	5	8	4	4	8	2	5	2	8	5	3	7	2	5	2	4	16	4	5	2	3	5	3	22
5	4	3	4	3	4	3	3	2		3	2	3	5	7	2	4	5	4	6	3	6	8	5	15	5	13	5	5	2	3	3	6	5	4	6	5	3	6	3	9	3	4	4	6	5	3	4	4	7
4	5	2	4	5	5	7	2	6		8	4	6	4	6	3	5	10	5	3	7	2	2	6	3	3	4	2	3	3	3	3	5	4	5	4	4	5	7	4	2	5	3	8	6	7	12	3	4	5
2	4	4	4	5	9	12	2	4		5	8	4	2	5	4	7	3	2	4	9	7	5	3	6	2	3	4	3	2	3	5	3	6	16	9	4	8	2	7	2	5	3	4	4	4	6	3	1	5
6	6	2	2	9	2	2	3	3		5	5	4	2	9	4	6	1	5	4	3	2	4	4	4	2	3	3	7	4	4	5	9	4	8	4	3	3	7	6	3	3	5	14	4	9	3	7	5	5
6	2	3	6	8	2	3	4	6		5	6	2	3	4	6	3	6	1	4	5	4	5	5	5	10	6	3	5	7	4	2	3	2	13	7	3	4	4	6	6	6	3	3	4	2	4	3	4	2
4	7	3	9	3	2	7	5	9		4	4	4	6	3	6	4	2	6	2	4	2	10	6	6	12	2	3	4	4	3	6	2	7	6	4	3	8	6	5	5	3	5	7	5	6	4	5	5	5
3	3	3	3	5	3	6	6	4		7	5	1	4	2	2	4	1	4	2	3	3	4	7	5	4	14	4	2	6	8	4	7	4	3	3	5	6	5	3	6	4	5	5	7	7	3	7	4	2
2	3	4	4	3	5	4	6	3		3	9	2	3	14	5	7	7	3	2	3	4	9	5	5	3	2	7	7	6	4	4	4	8	2	3	2	10	11	5	6	6	2	7	5	3	5	4	1	2
3	9	8	4	2	4	5	4	3		11	10		3	8	3	9	4	1	3	6	3	5	6	4		6	6	4	7	6	4	4	2	4	22	3	4	2	7	5	5	5	5	7	4	3	5	6	4
8	4	4	2	8	6	6	4	2			4		3		4	2	3	8	5	9		9	4	5		3	10	6	5	9	8	6	3	5	3	2	2	4	4	8	2	5	9	6	11	3	4		14
3	6	10	3	2	5	8	6	9					11		7	4	3	9	2	3		3	3	9		15	5	6	6	7	2	7	4	4	5	2	10	3	5	14	7	3	3	29	7	2	2		3
2	3	8	9	5	4	4	4	3					6		2	6	4	2	4	6		2	3	2		2	8	4	2	4	5	14	5	5	5	6	5	8	3	2	4	4	9	9	4	5	3		11
3	9	4	9		4	3	4	4							2	5	4	3	4	3		3	8	8		4	4	5	4	4	9	3	6	4	12	3	1	3	3	12	6	4	5	4	4	2	5		3
3	7	4	6		5	5	6	3							3	6	6	2	2	6		4	5	6		3	4	4	6	4	2	2	4	6	8	5	4	7	4	3	3	7	5	2	4	3	6		2
4	2	6	2		2	6	11	6							11	5	12	1	2	2		10	5	3		3	11	2	7	3	4	4	5	2	4	9	5	4	3	3	3	5	12	8	4	8	7		11
4	3	6	4		9	8	3	4							2	5	5	2	2	4		4	8	10		3	4	3	2	4	9	5	7	2	5	4	6	7	3	2	9	4	4	3	4	4	8		4
4	3	4	11		6	10	3	11							8	8	2	1	5	4		4	4	3		3	10	3	2	4		5	5	4	4		10	9	4	6	6	6	6	4	4	5	7		5
2	4	3	3		6	7	6	4							6	4	2	6	4	4		5	4	5		3	4	5	3	4		2	7	3	5		6	3	2	4	4	5	4	5	6	3	15		4
4	4	5	2		4	4	2	4							6	2	4	8	10	3		4	6	4		6		4	7	3		6	5	3	7		3	5	3	4	4	4	8	10	9	4	4		4
3	9	3	15		2	4	4	6							2	1	2	1	4	4		3	10	8		3		8	3	7		4	2	2	7		3	12	5	8	8	6	6	7	4	4	4		6
3	5	8	12		3	3	4	8							5	7	2	3	3	11		2	5	7		4		4	3	4		7	6	4	6		6	3	3	10	6	3	5	3	2	4	8		4
5	3	10	7		5	2	3	4							5	3	6	2	4	14		3	4	7		10		11	6	7		5	5	4	6		9	3	4	5	6	4	7	2	7	4	3		4
3	4	2	2		3	7	10	3							6	6	4	2	4	4		2	9	4		6		3	4	6		5	5	2	2		1	2	3	3	4	3	5	4	4	2	3		6
7	10	5	5		2	5	2	11							4	4	10	3	4	11		4	6	3		8		7	3	6		3	8	2	9		7	2	8	6	8	2	6	6	3	2	5		4
4	3	3	11		4	6	3	3							4	3	8	1	2			3	4	4		4		5	1	4		8	11	5	4		5	6	7	4	7	19	8	4	3	3	6		3
7	2	2	6			4	2	5							5	5	13	1	3			3	2	5		4		5	2	3		5	2	5	6		20	9	8	4	6	11	3	2	5	8	4		4
4	11	8	4			1	3	7							3	10	10	5	3			9	2	2		3		4	6	3		15	2	4	4		4	2	8	6	6	6	5	4	3	3	5		3
	4	4	2			2	5	4							5	4	3	7	2			3	4	14		4		5	5			3	8	3	3		4	4	3	5	3	4	8	4	8	3	3		3
	11	2	7			3	9								3	4	8	3	3			7	7			9		4	1			4	6	6	7		7	6	5	2	4	8	5	5	3	4	3		4
	5	4	7			7	14								6	2	4	4	6			5	6			2		3	9			3	4	5	6		4	7	4	2	4	4	7	6	3	4	6		2
	6	5	4			4	20								2	3	4	2	6			5	5			4		4	7			4	10	4	5		4		3	6	9	7	9	4	6	7	9		3
	5	6	6			10	4								5	5	4	3	12			3	4			3			4			2	4	18	4		5		6	4	1	9	6	7	6	3	2		3
	7	6	5			4	11								14	4	10	4	10			4	4			7			4			10	4	3	8		11		4	3	1	11	5	4	6	2	2		4
	3	4	4				6								14	2	9	10	2			4	3			3			9			3	6	7	6		8		7	3	2	4	8	3	6	3	5		9
	7	6	13				3								3	4	3		3			5	3			4			3			5	4	4	14		3		5	10	10	3	12	3	6	5	4		15
	5	11	3				5								12	7	2		2			3	9			3			2			9	3	6	5		9		7	10	3	3	3	2	4	6	4		6
	8	4	7				8								6	4	7		7			4	4						2			5	12	4	6		5		6	5	12	3	9	6		5	3		5
	3	5					5								5	4	1		6			6	4						15			4	10	4	6		5		4	7	5	4	5	7		4	4		2
	4	15					6								4		4		2			11	6						8			3	4	4	4		6		12	3	3	3	5	5		2	2		7
	2	3					5								6		4		3			6	7						2			4	6	4	3		5		6	3	3	12	4	4		4	6		1
	2	4					5								2		6		2			2	3						4			6	4	7	3		7		2	7	3	7	2	7		2	4		3
	1	6					4								5		6		3			1	7						2			5	4	4	9		2		6	1	4	5	13	5		3	5		5
	6	6					9								3		4		6			4	13						3			5	10	3	11		8		5		5	4	3	3		8	2		7
	2	4					2								3		3		5			2	5						9			5	4	4	9		7		4		6	4	3	8		5	2		8
	8	3					8								5		8		7			5	3						13			7	4	4	7		3		4		10	8	8	8		4	11		3
	2	9					17								7		8		5			4	4						3			4	5	6	8		6		6		10	2	4	3		3	5		4
	3	3					2								4		13		4			7	2						4			3	8	7	5		4				3	4	4	5		4	5		13
	5	4					3								5		3		6			5	7						3			4	5	2	5		3				3	3	6	11		6	2		5
	4	4					10								5		10		3			7	2						3			5		4	4		7				2	6	10	4		3	5		7
		7					14								2				12			3	11						6			3		5	3		4				17	10	5	2		7	6		10
		3					3								6				2			4	7						2			5		5	8		4				7	3	6	4		2	5		5
							4								3				3			5	5						4			2		7	2		5				6	4	4	5		2	6		3
															5				3			5	4									5		5	5		5				6	10		5		4	6		6
															4				4				6									2		5	2		3				3	4		1		2	9		5
															3				3				5									10		10	3		6				4	7		9		9	8		9
															11				5				6									3		14	5		4				10	8		3		5	10		5
															3				12				4									4		2	7		5				5	4		8		3	12		12
															2				14				22									4		4	3		3				6	6		6		5	4
															2				3				6									4		3	5		6				11	3		6		3	6
															7				3				5									8		7	5		11				8	4		8		4	4
															5				6				2									4		4	6						4	4		14		9	8
															8				4				5									5		3	2						5	5		6		4	5
															6				2				8									5		5	8						10	6		7		4	5
															4				2				11									3		3	3						2	6		5		3	5
															8				5				4									7		6							6	8		5		3	3
															4				4				5									17									3	8		5		3	3
															10								2									5									3	12		4		3	3
															2																	6									4	8		11		3	6
															3																	6										5		6		7	8
															5																	3										4		4		4	4
															4																	11										4		8		5	11
															7																	12										4		10			3
															5																	4										4		5			3
															2																	4										12		4			5
															4																	2										6		2			5
															4																	5										4		7			4
																																7										4		3
																																10										4		6
																																4										4		4
																																6										5		6
																																5										3		10
																																3										3		3
																																4										8		5
																																6												6
																																5												3
																																7												4
																																8												4
																																6
																																5
[truncated: 12 more columns]

## Sheet: Men's shots (converts)
Serving round	Receiving round
3	4
3	2
3	2
2	2
10	2
3	2
1	2
2	4
5	2
3	2
3	1
3	3
2	1
3	2
4	3
3	3
4	2
6	1
3	2
2	2
3	2
2	2
2	4
2	1
2	1
3	1
3	3
2	3
2	2
2	5
2	2
2	2
2	1
2	2
3	2
2	1
4	3
4	3
3	2
2	1
2	4
3	1
3	2
4	2
2	2
2	1
2	2
3	2
3	2
3	2
2	2
7	4
3	1
3	1
2	2
3	1
3	3
2	4
3	1
2	2
2	1
2	1
9	4
2	3
2	1
2	1
2	2
3	2
4	2
2	2
2	2
5	4
2	3
5	2
4	2
2	1
2	2
5	3
3	1
2	1
2	2
6	2
6	3
3	1
3	2
4	3
2	1
4	2
3	2
2	2
1	5
2	1
3	2
3	3
6	4
2	2
4	1
2	1
4	3
1	1
2	4
3	1
2	2
5	1
3	1
3	3
3	3
2	3
2	2
2	1
3	1
2	2
2	7
2	3
2	1
3	1
4	2
2	3
3	1
3	1
2	2
2	3
2	1
2	2
2	7
3	4
2	2
3	1
2	4
3	2
6	2
3	6
8	3
2	5
2	1
5	5
2	1
4	2
2	1
2	2
2	4
2	2
3	5
2	4
4	2
3	2
4	3
2	3
5	2
3	4
4	5
3	1
2	1
2	4
2	2
2	1
4	2
3	3
2	3
2	2
3	3
8	2
2	2
5	3
3	3
3	2
6	2
3	2
5	2
2	2
2	3
5	2
5	3
6	3
2	2
8	4
4	2
3	3
6	2
4	2
4	1
3	1
7	5
2	2
4	1
5	1
2	2
4	1
3	2
5	4
2	2
3	5
2	3
2	2
2	4
3	4
2	1
2	2
2	2
3	2
2	2
2	2
2	1
4	3
2	2
2	2
2	1
3	3
3	1
4	2
2	1
2	6
2	1
3	3
3	2
5	1
2	2
3	3
2	2
3	1
2	3
3	1
2	2
7	6
6	2
3	3
5	4
3	2
2	1
2	2
5	3
3	3
2	3
2	6
2	2
3	2
5	2
4	3
5	2
1	2
4	2
2	4
5	2
3	7
3	2
4	1
4	1
2	1
3	6
3	2
3	6
5	4
2	4
3	1
3	4
3	1
5	2
2	3
3	2
2	1
2	1
5	4
4	1
2	5
3	2
2	3
3	1
2	6
3	1
4	2
1	2
4	4
2	3
3	6
2	5
7	2
6	1
3	2
7	2
2	4
3	2
2	3
4	2
3	3
3	4
4	1
2	2
4	1
2	1
4	1
3	2
2	3
3	2
4	2
2	1
4	3
3	3
1	2
2	1
4	1
4	2
2	3
2	1
2	2
3	3
5	1
2	1
2	4
3	3
2	2
1	3
8	1
3	4
3	4
3	2
4	3
2	4
4	2
4	2
7	2
3	3
4	2
2	1
4	2
2	2
1	3
1	2
5	2
2	1
2	3
3	3
6	3
2	2
2	2
2	4
2	6
2	1
3	3
5	2
6	3
2	4
3	2
3	3
3	4
3	5
5	2
9	2
2	1
2	3
2	2
2	1
4	2
3	5
2	2
2	1
7	4
2	3
2	2
3	3
2	6
2	3
2	2
3	6
3	1
3	2
2	1
3	6
3	1
6	3
3	2
2	2
1	2
3	6
4	2
3	4
2	2
4	2
2	3
3	4
4	3
3	2
2	2
5	4
3	3
2	1
5	1
2	1
2	1
5	2
2	3
2	3
6	2
2	2
6	3
2	2
3	2
4	3
2	3
2	1
2	2
6	2
2	5
5	1
4	1
3	7
2	10
4	2
2	3
4	4
2	3
3	2
4	1
4	4
4	1
3	5
2	7
4	2
2	2
5	1
5	2
2	2
3	1
3	3
4	5
4	5
3	3
10	4
8	3
2	1
2	2
4	5
3	3
4	2
4	3
4	1
3	1
2	1
2	3
3	2
2	3
4	6
4	1
2	1
5	3
3	2
3	3
4	2
2	1
2	2
4	3
2	2
3	2
3	2
3	3
4	4
2	2
6	2
3	2
3	2
3	1
3	2
2	2
1	2
2	2
4	2
7	3
1	3
3	2
3	1
3	4
2	2
1	1
6	2
3	3
2	1
3	3
1	3
2	2
2	2
2	3
2	2
2	3
2	3
5	3
4	3
5	2
3	2
3	2
5	2
2	2
2	2
2	2
4	2
3	2
2	2
4	3
2	1
5	3
2	6
3	1
4	2
2	2
3	3
2	4
3	4
4	3
5	3
1	5
3	3
2	2
5	2
3	2
2	4
4	2
2	4
2	2
1	2
4	6
3	2
2	2
1	13
2	6
3	2
2	6
3	4
3	2
3	1
1	3
2	2
3	2
2	6
1	1
4	2
3	2
3	2
3	1
2	1
4	2
3	3
4	3
3	3
4	2
1	2
4	4
2	2
2	1
2	2
3	11
2	2
2	2
2	3
2	7
6	2
2	2
3	3
2	6
2	3
3	1
2	2
2	4
3	3
6	2
4	5
4	2
2	2
2	4
2	1
2	3
2	2
3	2
6	1
4	3
4	1
3	2
3	1
2	2
3	3
4	1
2	2
5	2
4	2
2	4
3	5
4	2
4	1
3	2
5	2
2	1
2	1
2	8
2	1
1	1
6	4
3	7
3	1
2	2
4	1
5	4
3	3
2	2
2	2
3	1
2	2
3	1
3	1
2	2
2	2
4	1
2	4
3	2
2	1
2	1
3	2
2	3
4	6
2	2
11	2
3	1
2	1
3	1
2	1
4	2
2	3
6	4
3	2
3	1
3	3
2	2
3	2
2	2
3	4
2	4
3	3
3	3
2	2
2	1
3	1
4	3
3	2
3	3
2	1
3	2
2	1
6	2
2	1
4	1
3	3
2	3
3	1
4	3
3	3
2	3
2	2
3	3
3	3
2	3
2	2
7	3
5	2
3	1
3	2
3	1
2	2
5	2
5	2
2	3
3	2
3	2
3	3
2	3
2	2
4	1
2	7
3	4
4	3
2	1
4	3
5	2
3	5
3	1
3	3
1	2
4	2
2	4
2	2
3	3
2	4
3	2
4	1
2	5
3	3
6	1
2	1
2	2
2	2
4	4
3	3
2	3
2	1
3	1
2	6
2	3
4	2
2	2
4	1
3	2
2	2
3	3
2	3
2	1
4	2
2	1
3	1
2	1
2	4
6	3
5	3
1	1
5	3
2	2
3	2
2	3
1	1
1	7
4	7
2	6
2	3
3	2
7	3
2	1
5	2
2	1
4	3
1	2
2	1
7	1
2	4
4	3
2	2
4	4
3	2
4	5
2	1
1	2
3	1
4	2
5	2
2	3
1	2
1	1
1	2
2	2
2	2
4	2
3	2
2	2
1	1
1	1
2	2
2	4
3	2
3	2
3	4
2	2
3	2
2	1
3	1
3	2
1	1
2	2
1	11
5	2
2	2
1	1
1	2
1	3
2	1
2	3
1	2
1	3
3	2
4	9
2	3
2	3
1	1
4	2
2	3
2	2
2	2
2	1
2	2
2	3
3	3
6	4
2	2
2	1
2	3
2	2
2	5
2	2
3	2
1	1
2	2
5	1
3	2
2	2
2	2
3	5
1	2
2	4
4	1
3	1
3	3
4	1
2	3
2	3
2	1
3	2
3	4
2	2
2	5
2	2
2	6
2	2
4	2
2	3
2	3
3	2
4	2
3	3
2	2
2	2
2	2
2	1
3	3
2	4
2	5
3	3
6	1
2	2
2	2
3	2
2	3
3	6
5	1
3	1
3	2
2	1
4	1
2	3
3	2
3	5
6	4
1	5
6	4
4	2
1	2
2	2
3	5
3	1
2	2
5	2
2	3
3	3
3	2
2	4
4	4
5	5
2	4
3	2
2	2
2	6
5	3
2	3
2	2
2	3
6	1
6	2
4	1
2	1
2	1
2	1
4	2
6	4
5	4
2	3
2	3
2	4
3	1
3	1
3	1
2	1
5	4
7	3
2	3
2	6
4	1
6	1
3	2
3	2
3	1
1	3
3	2
4	4
4	1
2	1
2	1
5	3
3	4
5	1
2	1
3	2
3	1
3	2
2	5
3	1
2	1
2	2
3	1
5	2
3	3
2	2
2	1
2	1
3	2
3	2
4	4
2	2
4	3
3	2
2	2
3	2
9	2
4	3
2	1
3	3
3	1
5	3
3	1
5	2
2	1
2	2
3	1
2	1
2	3
2	2
2	2
5	2
2	1
4	1
3	1
3	1
2	2
3	2
2	1
6	1
1	1
3	2
4	5
3	2
4	2
2	2
3	2
3	1
2	1
4	3
2	3
2	6
3	5
4	1
2	1
4	3
6	1
3	1
2	3
7	2
3	3
4	6
2	1
2	2
3	6
4	7
2	3
3	2
3	1
4	1
2	2
8	2
3	2
3	2
2	4
3	6
2	5
3	2
3	1
3	4
2	1
3	3
2	1
3	2
4	2
3	1
2	2
2	2
3	3
3	3
3	3
5	5
4	1
3	9
2	2
2	4
5	1
4	2
2	3
4	2
7	2
3	4
2	3
4	1
6	2
4	3
3	3
3	3
3	1
3	2
6	2
3	2
2	2
5	7
3	2
2	3
4	1
4	3
3	2
3	2
3	1
4	1
3	3
3	2
2	3
3	5
3	3
6	2
4	1
4	1
2	1
3	2
2	1
2	3
2	1
3	3
2	2
3	3
4	3
8	2
2	6
3	2
3	3
3	2
3	3
5	2
2	3
2	2
3	1
4	3
4	1
2	1
3	2
3	1
5	2
2	2
2	2
3	2
3	3
3	1
2	2
2	1
2	2
2	2
2	1
3	2
3	2
2	3
3	3
3	2
2	1
3	2
1	2
2	2
3	4
2	3
2	3
2	3
2	2
5	2
3	2
3	2
2	2
3	1
3	1
2	4
2	2
2	4
2	1
5	2
3	5
2	2
2	1
2	2
2	5
2	2
13	2
3	2
2	1
2	1
6	2
2	2
1	2
2	2
8	3
5	3
4	1
2	2
5	1
2	2
2	2
3	2
2	2
2	3
1	4
2	2
5	2
5	1
3	1
7	4
2	3
2	3
2	3
8	5
2	3
2	3
2	3
2	1
2	1
2	1
2	2
5	2
2	2
4	2
2	1
2	2
5	2
2	1
4	3
3	2
2	3
3	3
2	2
3	4
2	4
6	2
3	2
3	3
2	5
3	2
3	3
3	2
5	1
2	1
3	2
2	3
2	2
2	2
4	2
3	2
6	3
3	2
3	1
5	1
3	2
2	3
4	3
3	2
3	11
3	3
2	1
3	4
5	2
3	1
2	1
2	4
2	1
4	9
3	1
3	2
4	3
5	2
3	5
1	2
2	2
4	1
2	1
2	4
3	2
6	2
4	1
2	1
2	1
2	2
3	3
2	2
2	2
4	1
3	3
4	1
3	4
2	2
2	3
3	2
6	1
2	2
4	3
3	3
3	2
3	3
2	2
3	1
2	4
2	3
3	5
3	2
3	4
2	2
3	2
3	1
2	7
3	2
2	4
4	2
3	2
3	4
2	1
4	2
3	2
3	2
2	2
2	1
2	3
6	2
5	3
2	2
2	2
3	4
2	2
3	2
3	2
3	2
5	5
2	3
4	4
4	2
3	3
4	1
2	2
4	2
2	1
2	1
2	5
1	6
3	2
1	1
5	3
4	2
5	1
2	2
8	1
2	2
5	1
7	2
2	3
2	2
2	2
4	2
8	1
3	1
3	2
2	5
3	2
2	1
3	2
3	2
2	1
3	2
2	2
3	2
2	2
3	1
2	1
3	2
3	3
4	1
10	7
3	1
2	3
3	1
3	2
5	3
3	2
3	5
2	3
2	4
2	2
2	2
5	2
4	1
2	2
2	2
4	7
4	3
2	1
2	2
2	4
3	2
2	4
4	4
4	1
2	4
2	2
3	4
5	2
3	3
3	1
2	3
2	1
2	2
4	3
6	2
6	2
9	2
5	3
2	5
3	1
3	3
3	2
2	3
4	1
4	2
2	3
2	1
3	2
3	2
3	4
5	2
5	2
3	1
6	2
3	4
3	2
2	4
3	1
8	2
2	2
5	3
5	5
2	4
2	2
5	2
2	2
2	5
3	2
3	4
5	4
3	2
3	2
2	5
2	1
3	4
5	1
8	2
3	5
2	3
5	1
2	4
4	3
2	1
2	2
3	2
3	1
2	1
5	7
2	3
4	2
4	3
2	3
3	1
3	2
4	2
3	2
3	1
2	2
3	3
8	3
2	2
2	2
2	1
3	2
5	4
3	2
2	2
3	2
3	2
3	2
4	2
2	2
3	3
2	1
3	3
3	1
2	3
3	2
3	2
2	2
4	3
9	3
3	4
2	2
6	3
3	1
4	2
3	5
2	2
3	3
4	2
3	2
2	2
3	1
2	2
2	5
6	2
4	1
3	1
2	2
6	2
5	3
1	3
3	3
3	1
2	2
3	3
3	1
3	1
2	3
3	2
2	1
1	3
5	2
4	2
2	1
3	1
4	4
2	1
3	2
3	1
4	2
3	3
4	1
3	2
3	7
3	2
6	3
2	4
3	3
3	2
3	1
4	1
3	2
4	1
3	1
2	5
5	4
3	2
10	2
2	2
2	2
3	3
4	3
6	1
2	3
2	3
3	3
2	2
3	2
5	3
4	2
3	3
3	2
2	2
3	2
2	3
2	4
2	2
3	2
2	4
3	2
7	3
2	2
3	2
3	2
2	2
2	2
3	2
3	2
2	3
3	3
2	2
4	2
4	2
2	2
4	1
3	3
3	1
4	3
3	4
3	5
2	5
4	2
2	4
3	2
2	2
3	4
3	4
5	2
3	2
3	2
3	3
7	1
3	5
3	2
4	2
3	2
3	1
4	1
3	1
3	2
2	2
2	5
8	4
3	2
4	1
5	1
4	3
2	2
4	2
2	2
3	4
2	1
4	1
3	2
5	1
4	2
2	1
2	2
2	2
3	2
3	3
3	7
3	3
4	3
4	2
5	2
2	2
4	3
3	4
3	5
2	2
2	8
5	1
6	2
5	2
4	2
3	1
3	2
2	3
3	2
2	2
3	3
4	1
2	2
3	2
3	3
2	7
2	1
2	2
2	1
3	3
2	2
3	4
6	2
2	2
2	1
2	5
2	2
1	2
2	3
2	2
2	2
3	1
3	1
1	5
2	2
3	2
3	2
2	4
3	2
2	3
2	3
2	6
3	2
2	2
3	1
2	5
3	2
2	3
2	2
2	3
3	4
2	3
2	2
2	2
3	1
2	4
2	2
3	2
5	2
3	1
3	2
3	6
7	3
8	2
3	6
2	2
3	3
2	1
2	3
4	2
2	3
6	4
2	2
3	2
2	2
2	3
3	3
10	3
3	3
3	2
4	2
3	6
2	2
2	2
4	2
4	5
3	2
3	1
6	2
4	3
2	2
3	1
2	2
3	4
1	1
3	2
2	3
2	2
5	1
1	3
4	4
3	1
4	1
3	4
6	3
2	2
5	5
3	2
3	2
3	3
4	2
4	6
2	5
2	2
4	3
3	2
3	2
2	5
3	2
2	2
6	4
3	1
2	2
2	2
4	1
4	2
3	2
8	1
2	3
3	1
2	2
2	4
2	3
2	1
2	3
3	2
2	3
5	3
3	2
3	2
3	2
2	4
4	2
7	1
3	2
2	3
6	2
4	2
4	3
3	2
6	4
2	2
2	8
4	4
4	3
5	1
2	2
3	2
2	2
2	3
5	1
4	1
3	2
4	1
3	2
4	2
5	1
2	1
3	2
2	3
2	2
6	9
2	2
2	3
3	2
2	2
4	2
2	2
3	2
3	2
3	2
3	3
5	1
2	2
2	5
2	7
3	1
2	2
4	2
3	3
2	2
3	2
4	2
3	3
2	3
2	3
2	2
2	2
2	2
3	1
2	4
2	2
4	3
2	4
3	1
2	3
4	2
3	1
4	2
3	3
2	3
4	4
5	3
5	2
3	5
4	2
3	3
3	2
2	3
4	3
7	3
3	3
4	2
2	2
3	2
5	11
3	6
8	4
2	2
3	2
6	3
4	3
5	1
2	2
5	3
2	2
3	3
3	2
2	4
2	3
3	7
2	3
3	3
2	2
2	4
3	2
4	4
2	1
2	1
4	3
1	1
2	4
3	2
2	1
2	1
2	2
2	1
2	1
2	2
2	2
2	2
3	2
3	1
5	1
4	2
2	1
5	2
8	1
3	1
2	1
3	3
4	2
2	3
2	1
3	1
2	4
4	2
3	1
2	2
2	2
2	1
3	1
3	1
2	3
2	2
3	1
4	1
2	2
2	1
5	3
4	6
2	2
5	2
1	2
1	4
2	4
3	3
2	2
2	4
2	3
3	2
2	7
2	2
9	1
4	3
2	2
3	3
6	2
3	4
2	2
2	1
4	2
6	2
2	1
2	4
2	2
2	4
3	3
3	5
2	2
2	1
2	5
3	2
2	3
3	5
2	3
5	3
5	10
2	2
3	2
3	2
2	2
2	4
3	3
3	1
4	4
4	3
3	2
2	2
2	2
3	3
3	2
2	3
2	5
3	2
2	1
3	3
3	2
3	3
3	2
2	2
4	6
3	3
3	2
2	2
2	2
10	2
6	1
4	3
5	2
6	2
2	1
2	3
2	4
2	2
4	5
3	1
2	2
2	2
4	4
2	3
3	2
3	3
3	3
2	2
2	2
1	1
4	3
3	1
3	2
2	3
5	1
2	2
4	4
2	2
4	6
2	1
3	1
2	3
3	1
3	2
3	3
2	3
2	1
3	2
2	2
5	2
5	3
4	1
4	3
2	4
7	1
5	4
2	1
3	1
1	3
6	2
2	3
4	4
3	1
4	4
3	1
5	3
2	2
5	5
3	2
3	2
3	1
4	1
3	1
2	1
3	4
3	3
[truncated: 1,294 more rows]
